# Supplementary material for: A Membrane-Bound Cytochrome Enables Methanosarcina acetivorans To Conserve Energy from Extracellular Electron Transfer
Source: mBio. 2019 Aug 20;10(4):e00789-19. doi: 10.1128/mBio.00789-19 (PMC6703419; doi:10.1128/mBio.00789-19)
Supplement: TABLE S1 [file mBio.00789-19-st001.xlsx]

## Sheet: Supplementary Table S1A
Supplementary Table S1A. Differential expression of genes from Methanosarcina acetivorans cells grown with methanol provided as electron donor and AQDS (with BES) as electron acceptor (experimental condition) vs cells grown via methylotrophic methanogenesis (control condition). Values were obtained with EdgeR software. Only genes with p-values > 0.05 are included in this table. Positive log fold …
Gene ID	log Fold change	log Counts per million	F-statistic	P-Value	False Discovery Rate	Gene annotation	Gene abbreviation	General metabolic category of translated protein	Specific function of translated protein
MA4392	6.09905	15.4244	621.904	5.69943e-11	2.55961e-07	methanol:corrinoid methyltransferase	mtaB2	Energy metabolism	Methanogenesis; methanol
MA4391	5.59326	15.3289	448.806	3.26743e-10	5.53508e-07	methanol corrinoid protein	mtaC2	Energy metabolism	Methanogenesis; methanol
MA4393	5.61016	12.1812	410.298	5.2709e-10	5.53508e-07	Succinate-acetate transporter protein	yaaH	Transport and binding proteins	succinate:acetate:protons
MA0667	7.29806	10.0398	404.633	5.67592e-10	5.53508e-07	Epoxyqueuosine reductase QueG	queG	Protein synthesis	tRNA and rRNA modifications
MA3164	4.03659	6.99806	398.429	6.16241e-10	5.53508e-07	predicted protein		Hypothetical proteins
MA3678	5.23543	6.90919	343.642	1.35198e-09	1.01195e-06	Domain of unknown function DUF1638 (Pfam PF07796)		Unknown function
MA4196	-4.35406	5.67914	317.439	2.05753e-09	1.25021e-06	6-pyruvoyltetrahydropterin synthase	queD	Protein synthesis	tRNA and rRNA base modification
MA0666	4.47314	7.05	302.629	2.64847e-09	1.25021e-06	Protein of unknown function DUF2284, metal-binding		Unknown function
MA1364	5.46515	10.1399	300.354	2.75609e-09	1.25021e-06	Tetratricopeptide-like helical domain protein		Unknown function
MA2865	5.3047	7.61857	294.6	3.05233e-09	1.25021e-06	predicted protein		Hypothetical proteins
MA3165	3.64353	8.96646	290.88	3.26395e-09	1.25021e-06	Nitrite/sulphite reductase, hemoprotein beta-component, ferrodoxin-like		Energy metabolism	Electron transport
MA1714	3.95727	10.4759	289.603	3.34057e-09	1.25021e-06	aldehyde ferredoxin oxidoreductase	aor	Energy metabolism	Pentose phosphate pathway
MA2220	3.53744	6.2857	274.237	4.45187e-09	1.53795e-06	putative methanogenesis marker protein 8 DUF2099 domain		Unknown function
MA3163	3.66554	7.99301	257.765	6.16557e-09	1.85151e-06	Mannose-6-phosphate isomerase, cupin superfamily		Energy metabolism	Biosynthesis and degradation of polysaccharides
MA4008	3.09889	6.82154	255.131	6.50711e-09	1.85151e-06	Succinate-acetate transporter protein		Transport and binding proteins	succinate:acetate:protons
MA4390	3.58684	12.7281	254.47	6.59635e-09	1.85151e-06	predicted protein		Hypothetical proteins
MA3160	3.37223	6.04142	247.735	7.59305e-09	2.00591e-06	ferredoxin		Energy metabolism	Electron transport
MA0057	-3.94329	8.0347	234.292	1.01699e-08	2.5374e-06	Predicted RNA-binding protein, contains TRAM domain		Regulatory functions	RNA interactions
MA1094	-3.1545	8.39294	229.777	1.12593e-08	2.66133e-06	LSU ribosomal protein L15P	rplO	Protein synthesis	Ribosomal proteins: synthesis and modification
MA2863	3.73225	4.14861	223.27	1.30825e-08	2.86983e-06	predicted protein		Hypothetical proteins
MA0849	3.93915	5.93632	221.461	1.36499e-08	2.86983e-06	Uncharacterized 2Fe-2 and 4Fe-4S clusters-containing protein, contains DUF4445 domain		Energy metabolism	Electron transport
MA4394	4.98789	7.99674	220.213	1.40584e-08	2.86983e-06	cation diffusion facilitator family transporter	cdf	Transport and binding proteins	Cations and iron carrying compounds
MA3162	3.5376	7.4698	216.863	1.52289e-08	2.88311e-06	Uncharacterised domain CGGC-dom		Unknown function
MA2003	3.09702	6.55269	214.816	1.60006e-08	2.88311e-06	sodium-dependent transporter		Transport and binding proteins	Carbohydrates, organic alcohols, and acids
MA1058b	-10.6042	2.78566	213.398	1.65626e-08	2.88311e-06	Hypothetical protein		Hypothetical proteins
MA2221	8.48829	12.4778	235.736	1.66913e-08	2.88311e-06	Uncharacterised domain, MTH865		Unknown function
MA0059	-3.70832	6.01991	210.306	1.7871e-08	2.90518e-06	Predicted RNA-binding protein, contains TRAM domain		Transcription
MA1432a	4.37453	9.48755	209.763	1.81129e-08	2.90518e-06	hypothetical protein		Hypothetical proteins
MA3302	4.61006	8.65795	205.902	1.99518e-08	3.08977e-06	Winged helix-turn-helix transcription repressor DNA-binding		Regulatory functions	DNA interactions
MA1773	3.87402	7.598	203.414	2.12543e-08	3.1083e-06	iron-sulfur flavoprotein	isf-7	Energy metabolism	Electron transport
MA4634	4.7485	10.0113	202.892	2.15396e-08	3.1083e-06	Uncharacterised protein family UPF0058		Unknown function
MA1080	-3.08019	8.22157	201.809	2.21478e-08	3.1083e-06	ribonuclease P protein subunit Rpp29 (EC 3.1.26.5)		Protein synthesis	tRNA and rRNA modification
MA4318	2.7397	5.29501	198.76	2.39702e-08	3.26212e-06	S-adenosylmethionine hydrolase (SAM-hydroxide adenosyltransferase)		Unknown function
MA2864	5.12196	4.75975	194.969	2.64903e-08	3.44018e-06	predicted protein		Hypothetical proteins
MA3161	3.73272	6.56879	194.518	2.68105e-08	3.44018e-06	predicted protein		Hypothetical proteins
MA0058	-3.76626	7.62094	192.299	2.84545e-08	3.5497e-06	Predicted RNA-binding protein, contains TRAM domain		Unknown function
MA3482	3.19345	7.19316	190.455	2.99117e-08	3.63063e-06	moaA/nifB/pqqE family protein		Unknown function
MA1087	-2.98826	7.68672	186.672	3.31884e-08	3.92234e-06	SSU ribosomal protein S8P	rpsH	Protein synthesis	Ribosomal proteins: synthesis and modification
MA0876	-3.84388	4.73733	181.993	3.7846e-08	4.10606e-06	S-layer-related duplication domain		Cell envelope	Surface structures
MA1090	-3.09711	9.50547	181.737	3.81228e-08	4.10606e-06	LSU ribosomal protein L19E		Protein synthesis	Ribosomal proteins: synthesis and modification
MA0256	2.62044	5.4429	181.58	3.82933e-08	4.10606e-06	predicted protein		Hypothetical proteins
MA3822	3.89882	5.29197	180.71	3.92561e-08	4.10606e-06	predicted protein		Hypothetical proteins
MA1574	2.65044	5.6444	180.658	3.93143e-08	4.10606e-06	superoxide dismutase	sodB	Cellular processes	Detoxification
MA1081	-3.2195	8.05609	177.794	4.26976e-08	4.35806e-06	SSU ribosomal protein S17P		Protein synthesis	Ribosomal proteins: synthesis and modification
MA3168	2.62247	7.43075	176.627	4.41746e-08	4.40862e-06	acetate-CoA ligase (ADP-forming), subunit alpha	acdA	Energy metabolism	TCA cycle
MA0173	3.49033	6.05478	175.35	4.58614e-08	4.47747e-06	conserved hypothetical protein		Unknown function
MA3260	2.65974	9.32113	173.344	4.86659e-08	4.65018e-06	Flp pilus assembly protein TadD, contains TPR repeats	tadD	Cell motility	pili
MA1616	3.27242	9.04462	170.858	5.24278e-08	4.88528e-06	methanol:corrinoid methyltransferase	mtaB3	Energy metabolism	Methanogenesis; methanol
MA1309	2.73893	6.65546	169.932	5.39164e-08	4.88528e-06	carbon-monoxide dehydrogenase, catalytic subunit	cooS	Energy metabolism	Electron transport
MA0163	2.68309	5.98047	169.644	5.43896e-08	4.88528e-06	Uncharacterised conserved protein UCP012886		Unknown function
MA4572	2.44355	7.78733	167.712	5.7694e-08	5.06629e-06	NADH:ubiquinone oxidoreductase subunit 5 (chain L)	mrpA	Energy metabolism	Electron transport
MA4198	-4.06164	6.54995	166.96	5.90455e-08	5.06629e-06	Protein of unknown function DUF366		Unknown function
MA0964	3.85814	8.00442	166.554	5.97892e-08	5.06629e-06	predicted protein		Hypothetical proteins
MA4164	2.60971	5.17813	162.304	6.82878e-08	5.67362e-06	Methanogenic corrinoid protein MtbC1	mtbC1	Energy metabolism	Methanogenesis
MA1076	-3.00186	8.41185	161.225	7.06697e-08	5.67362e-06	SSU ribosomal protein S19P	rpsS	Protein synthesis	Ribosomal proteins: synthesis and modification
MA1083	-3.11982	8.80783	161.191	7.07466e-08	5.67362e-06	LSU ribosomal protein L24P	rplX	Protein synthesis	Ribosomal proteins: synthesis and modification
MA4570	2.70017	4.79296	160.436	7.24724e-08	5.71006e-06	multisubunit sodium/proton antiporter, MrpC subunit (TC 2.A.63.1)	mrpC	Energy metabolism	Electron transport
MA0166	2.62435	7.1063	159.036	7.58062e-08	5.82995e-06	copper P-type ATPase		Cellular processes	Detoxification
MA1621	2.22531	19.1719	158.712	7.66051e-08	5.82995e-06	predicted protein		Hypothetical proteins
MA0134	2.22522	7.16442	157.926	7.85822e-08	5.82995e-06	predicted protein		Hypothetical proteins
MA2929	2.91739	3.71773	157.369	8.00197e-08	5.82995e-06	Membrane protein		Unknown function
MA0056	-3.42467	7.6969	156.986	8.1025e-08	5.82995e-06	Predicted RNA-binding protein, contains TRAM domain		Unknown function
MA4199	-4.17313	7.57809	156.672	8.18617e-08	5.82995e-06	queuosine biosynthesis protein	queC	Biosynthesis of cofactors, prosthetic groups, and carriers	Folate
MA1088	-3.02706	8.8816	156.221	8.3081e-08	5.82995e-06	LSU ribosomal protein L6P	rpl6p	Protein synthesis	Ribosomal proteins: synthesis and modification
MA1824	5.60739	8.42748	169.216	8.70939e-08	6.01752e-06	DUF166 domain protein		Unknown function
MA4665	2.43498	7.10922	154.14	8.89894e-08	6.05533e-06	multisubunit sodium/proton antiporter, MrpB subunit (TC 2.A.63.1)	mrpB	Transport and binding proteins	sodium/H+ antiporter
MA1170	2.78346	7.08719	151.879	9.59835e-08	6.43376e-06	NAD(P)H-hydrate epimerase	nnrE	Biosynthesis of cofactors, prosthetic groups, and carriers	NADH repair
MA2532	2.41162	6.02458	150.761	9.96832e-08	6.58349e-06	cystathionine gamma-synthase (EC 2.5.1.48)	megL	Energy metabolism	Amino acids and amines
MA0684	-2.91308	7.15421	149.742	1.03202e-07	6.70004e-06	Rubrerythrin		Energy metabolism	Electron transport
MA1089	-2.97531	8.32321	148.626	1.07226e-07	6.70004e-06	LSU ribosomal protein L32E	rpl32e	Protein synthesis	Ribosomal proteins: synthesis and modification
MA2410	3.05926	6.18198	148.615	1.07267e-07	6.70004e-06	Uncharacterized Fe-S protein PflX, radical SAM superfamily		Unknown function
MA1465	2.68689	11.4759	148.46	1.07838e-07	6.70004e-06	predicted protein		Hypothetical proteins
MA1085	-2.61306	7.84177	147.981	1.09635e-07	6.70004e-06	LSU ribosomal protein L5P	rplE	Protein synthesis	Ribosomal proteins: synthesis and modification
MA1713	3.08154	3.33265	147.78	1.10399e-07	6.70004e-06	molybdopterin synthase subunit MoaD (EC 2.8.1.12)	moaD	Biosynthesis of cofactors, prosthetic groups, and carriers	Molybdopterin
MA4268	2.70612	11.0266	145.354	1.20135e-07	7.05106e-06	Proteasome-activating nucleotidase	pan	Protein fate	Degradation of proteins
MA1074	-3.12462	7.87227	145.227	1.20672e-07	7.05106e-06	LSU ribosomal protein L23P	rplW	Protein synthesis	Ribosomal proteins: synthesis and modification
MA4018	2.72487	4.20133	145.175	1.20893e-07	7.05106e-06	Nicotianamine synthase (Pfam PF03059)	nas	Biosynthesis of cofactors, prosthetic groups, and carriers	nicotianamine biosynthesis
MA3459	-3.42882	5.52315	144.543	1.23616e-07	7.06881e-06	S-adenosyl-L-methionine-dependent methyltransferases		Unknown function
MA3439	-2.24573	6.77942	144.376	1.24346e-07	7.06881e-06	sulfite reductase, beta subunit		Energy metabolism	Electron transport
MA1682	-2.69864	9.19212	143.742	1.2717e-07	7.13901e-06	thermosome subunit	hsp6-3	Protein fate	Protein folding and stabilization
MA2439	3.26669	3.69977	143.213	1.29585e-07	7.18479e-06	H(+)-transporting ATP synthase, gene 1	atp-1	Energy metabolism	ATP-proton motive force interconversion
MA3300	3.75303	9.06611	142.366	1.3356e-07	7.21024e-06	thiS sulfur carrier protein	thiS	Central intermediary metabolism	Sulfur relay system
MA4028	2.90415	5.40015	141.801	1.36299e-07	7.21024e-06	Proteinase inhibitor I42, chagasin		Protein fate	Degradation of proteins
MA4431	2.50504	6.36624	141.794	1.36333e-07	7.21024e-06	DUF2111 domain protein		Unknown function
MA0051	2.67322	6.14122	141.58	1.37387e-07	7.21024e-06	Asparagine synthetase B (glutamine-hydrolyzing)	asnB	Amino acid biosynthesis	Glatamate family
MA4569	2.27455	7.82783	141.381	1.38373e-07	7.21024e-06	multisubunit sodium/proton antiporter, MrpD subunit (TC 2.A.63.1)	mrpD	Transport and binding proteins	Cations and iron containing compounds
MA2437	2.69792	3.36378	141.121	1.39677e-07	7.21024e-06	ATP synthase F0 subcomplex A subunit	atpB	Energy metabolism	ATP-proton motive force interconversion
MA1426	2.84122	6.36543	140.399	1.43372e-07	7.22012e-06	NADH peroxidase		Energy metabolism	Electron transport
MA1735	3.26057	7.75077	140.086	1.45014e-07	7.22012e-06	Malic enzyme	maeA	Energy metabolism	Pyruvate metabolism
MA3517	3.51105	4.84908	139.596	1.47624e-07	7.22012e-06	predicted protein		Hypothetical proteins
MA1086	-3.01723	6.50445	139.571	1.47756e-07	7.22012e-06	SSU ribosomal protein S14P	rpsN	Protein synthesis	Ribosomal proteins: synthesis and modification
MA2157	3.68736	2.72198	139.543	1.47907e-07	7.22012e-06	predicted protein		Hypothetical proteins
MA0793	2.42095	4.10588	137.964	1.56724e-07	7.51162e-06	Uncharacterized conserved protein, contains predicted SAM-dependent methyltransferase domain		Unknown function
MA1093	-2.88637	8.2995	137.878	1.57224e-07	7.51162e-06	LSU ribosomal protein L30P	rpmD	Protein synthesis	Ribosomal proteins: synthesis and modification
MA1666	2.89148	6.16961	137.116	1.61718e-07	7.64503e-06	Multidrug resistance efflux transporter EmrE	eamA	Transport and binding proteins	multidrug transport
MA0144	2.35735	7.1538	136.343	1.6643e-07	7.7411e-06	monomethylamine:corrinoid methyltransferase	mtmB1	Energy metabolism	Methanogenesis
MA3264	2.40195	7.02962	136.22	1.67198e-07	7.7411e-06	cysteine desulphurase	nifS	Biosynthesis of cofactors, prosthetic groups, and carriers	Thiamine
MA1084	-2.72657	8.57238	135.514	1.71672e-07	7.86714e-06	SSU ribosomal protein S4E	rps4e	Protein synthesis	Ribosomal proteins: synthesis and modification
MA1615	2.42938	6.22083	134.678	1.77154e-07	8.03637e-06	methanol-specific methylcobalamin: coenzyme M methyltransferase	mtaA	Energy metabolism	Methanogenesis; methanol
MA1082	-2.74523	6.99315	133.424	1.85766e-07	8.34277e-06	LSU ribosomal protein L14P		Protein synthesis	Ribosomal proteins: synthesis and modification
MA2866	2.85404	4.35712	132.836	1.89981e-07	8.44756e-06	universal stress protein	uspA	Cellular processes	Stress response
MA1433	2.59789	5.34617	130.559	2.07386e-07	9.12382e-06	Domain of unknown function DUF362 (Pfam PF04015)		Unknown function
MA1965	3.6127	7.80186	130.328	2.09253e-07	9.12382e-06	Membrane protein		Unknown function
MA2984	2.33297	5.92908	130.017	2.11802e-07	9.1462e-06	predicted protein		Hypothetical proteins
MA3610	2.3539	4.90158	129.395	2.1701e-07	9.28182e-06	Activator of Hsp90 ATPase homologue 1-like (Pfam PF08327)		Unknown function
MA0103	2.99162	3.58428	129.122	2.19338e-07	9.2929e-06	GPR1/FUN34/yaaH family protein	yaaH	Transport and binding proteins	succinate-acetate
MA0145	2.47766	5.96086	128.577	2.24088e-07	9.40542e-06	monomethylamine corrinoid protein	mtmC1	Energy metabolism	Methanogenesis
MA4629	-2.06991	5.82449	127.693	2.32051e-07	9.64945e-06	Membrane protein		Unknown function
MA1570	2.46061	3.33935	127.321	2.35499e-07	9.70297e-06	predicted protein		Hypothetical proteins
MA2331	2.4732	4.24733	126.687	2.4152e-07	9.86062e-06	Protein of unknown function DUF2795 (Pfam PF11387)		Unknown function
MA2813	-2.49564	8.07471	126.345	2.44841e-07	9.90613e-06	peptidylprolyl isomerase	slyD	Protein fate	Protein modification and repair
MA3726	2.47603	7.07757	126.075	2.47509e-07	9.92466e-06	Thioredoxin-like fold		Energy metabolism	Electron transport
MA1617	3.08498	8.97032	125.586	2.52413e-07	1.00318e-05	methanol corrinoid protein	mtaC3	Energy metabolism	Methanogenesis; methanol
MA0877	-2.99573	5.11597	124.015	2.68982e-07	1.05735e-05	protoporphyrin IX magnesium-chelatase (EC 6.6.1.1)	chlD	Biosynthesis of cofactors, prosthetic groups, and carriers	Heme, porphyrin, and cobalamin
MA1077	-2.96604	8.89918	123.69	2.72566e-07	1.05735e-05	LSU ribosomal protein L22P	rplV	Protein synthesis	Ribosomal proteins: synthesis and modification
MA3981	2.58392	6.91934	123.642	2.73108e-07	1.05735e-05	Kef-type potassium/proton antiporter, CPA2 family (TC 2.A.37.1)	kefC	Transport and binding proteins	Cations and iron carrying compounds
MA0695	-2.22316	5.25193	123.13	2.78882e-07	1.07048e-05	Protein of unknown function DUF447 (Pfam PF04289)		Unknown function
MA4080a	3.16389	2.55376	121.686	2.95983e-07	1.12649e-05	Protein of unknown function DUF3303 (Pfam PF11746)		Unknown function
MA3252	2.20595	7.26021	120.858	3.06335e-07	1.15609e-05	L-alanine dehydrogenase (EC 1.4.1.1)	ala	Energy metabolism	Alanine degradation
MA4395	2.6965	9.1332	119.599	3.22933e-07	1.19872e-05	hydantoinase	hyuA	Biosynthesis of cofactors, prosthetic groups	methanofuran biosynthesis
MA1683	-3.07405	5.57351	119.455	3.24896e-07	1.19872e-05	ribose-5-phosphate isomerase (EC 5.3.1.6)	rpiA	Energy metabolism	Pentose phosphate pathway
MA4080	2.72309	5.62174	119.153	3.29059e-07	1.19872e-05	predicted protein		Hypothetical proteins
MA4195	-2.18207	8.59385	119.085	3.30007e-07	1.19872e-05	nitrogen fixation protein	nifB	Biosynthesis of cofactors, prosthetic groups, and carriers	nitrogenase cofactor
MA2001	2.3581	5.73289	118.878	3.32911e-07	1.19872e-05	endothelin-converting enzyme (EC 3.4.24.71). Metallo peptidase. MEROPS family M13	pepO	Protein fate	Degradation of proteins, peptides, and glycopeptides
MA2441	2.82028	6.47333	118.67	3.35859e-07	1.19872e-05	H(+)-transporting ATP synthase, subunit beta	atpD	Energy metabolism	ATP-proton motive force interconversion
MA1998	2.29337	4.77724	118.638	3.36314e-07	1.19872e-05	predicted protein		Unknown function
MA4566	2.1918	5.54162	118.449	3.39029e-07	1.19888e-05	multisubunit sodium/proton antiporter, MrpG subunit (TC 2.A.63.1)	mrpG	Energy metabolism	Electron transport
MA1261	-2.19241	7.14382	116.917	3.61957e-07	1.26078e-05	LSU ribosomal protein L30E	rpl3e	Protein synthesis	Ribosomal proteins: synthesis and modification
MA3606	2.83728	10.5928	116.872	3.62652e-07	1.26078e-05	acetate kinase (EC 2.7.2.1)	ackA	Energy metabolism	Fermentation
MA1091	-3.09512	9.24023	116.725	3.64956e-07	1.26078e-05	LSU ribosomal protein L18P	rplR	Protein synthesis	Ribosomal proteins: synthesis and modification
MA3611	2.59737	4.41587	116.003	3.76519e-07	1.27652e-05	Alpha/beta hydrolase fold-1		Unknown function
MA4567	2.26068	4.23404	115.926	3.77773e-07	1.27652e-05	multisubunit sodium/proton antiporter, MrpF subunit (TC 2.A.63.1)	mrpF	Transport and binding proteins	Cations and iron carrying compounds
MA1075	-2.72532	8.27056	115.901	3.7818e-07	1.27652e-05	LSU ribosomal protein L2P	rplB	Protein synthesis	Ribosomal proteins: synthesis and modification
MA4165	2.3284	5.70385	115.62	3.82815e-07	1.27652e-05	methanol-specific methylcobalamin: coenzyme M methyltransferase	mtaA	Energy metabolism	Methanogenesis
MA1097	2.13431	5.36752	115.566	3.83722e-07	1.27652e-05	Winged helix-turn-helix transcription repressor DNA-binding		Regulatory functions	DNA interactions
MA3651	3.21097	6.01217	115.268	3.88726e-07	1.28365e-05	predicted protein		Hypothetical proteins
MA1772	2.20386	6.45067	114.933	3.94436e-07	1.293e-05	epoxyqueuosine reductase	queG	Protein synthesis	tRNA and rRNA modifications
MA1684	-2.50443	7.7314	114.383	4.0406e-07	1.31495e-05	aspartyl-tRNA synthetase (EC 6.1.1.12)	aspS	Protein synthesis	tRNA aminoacylation
MA1478	-2.54404	11.8338	113.827	4.1405e-07	1.33777e-05	heat shock protein 70	hsp7	Protein fate	Protein folding and stabilization
MA1526	-2.91478	7.22906	113.322	4.23384e-07	1.35816e-05	SSU ribosomal protein S6E		Protein synthesis	Ribosomal proteins: synthesis and modification
MA3174	2.04779	4.30866	112.457	4.39959e-07	1.40132e-05	Alpha/beta hydrolase family		Unknown function
MA4217	-2.76574	8.37843	112.053	4.4797e-07	1.40866e-05	glutamate synthase (NADPH) GltB1 subunit (EC 1.4.1.13)		Amino acid biosynthesis	Glutamate family
MA3553	2.75388	5.06906	111.893	4.51173e-07	1.40866e-05	cobalt ABC transporter, solute-binding protein	cbiN	Transport and binding proteins	Cations and iron carrying compounds
MA3006	-3.54315	4.3818	111.76	4.53878e-07	1.40866e-05	formaldehyde activating enzyme (EC 4.3.-.-)	fae	Energy metabolism	formaldehyde oxidation to formate
MA4647	2.09653	8.05032	111.714	4.5481e-07	1.40866e-05	CBS domain protein		Regulatory functions	Small molecule interactions
MA3970	-2.71473	6.74304	110.753	4.74906e-07	1.46082e-05	LSU ribosomal protein L40E		Protein synthesis	Ribosomal proteins: synthesis and modification
MA3169	2.33245	7.52987	110.16	4.87839e-07	1.4904e-05	glutamate dehydrogenase (NADP) (EC 1.4.1.4)	gdhA	Energy metabolism	Amino acids, peptides and amines
MA0490	-2.35605	6.31343	109.956	4.92386e-07	1.49413e-05	sensory transduction histidine kinase		Regulatory functions	Small molecule interactions
MA3554	2.58902	7.11234	109.721	4.97681e-07	1.50006e-05	cobalamin biosynthesis protein	cbiM	Biosynthesis of cofactors, prosthetic groups, and carriers	Heme, porphyrin, and cobalamin
MA3637	4.06651	8.11984	114.224	5.22425e-07	1.55406e-05	predicted protein		Hypothetical proteins
MA0052	3.43735	3.62263	108.657	5.22518e-07	1.55406e-05	Membrane protein		Unknown function
MA1432	3.07318	7.91477	108.195	5.33758e-07	1.57372e-05	phospholipid-binding protein, PBP family		Unknown function
MA4648	1.99054	7.64514	108.077	5.36668e-07	1.57372e-05	CBS-domain-containing protein		Regulatory functions	Small molecule interactions
MA0624	3.22826	2.53923	107.946	5.39933e-07	1.57372e-05	predicted protein		Hypothetical proteins
MA1078	-2.63732	8.99009	107.818	5.43146e-07	1.57372e-05	SSU ribosomal protein S3P	rpsC	Protein synthesis	Ribosomal proteins: synthesis and modification
MA1521	-3.02162	8.70158	107.448	5.52534e-07	1.59066e-05	LSU ribosomal protein L7AE		Protein synthesis	Ribosomal proteins: synthesis and modification
MA4115	-2.3932	8.47475	107.305	5.56225e-07	1.59109e-05	tRNA methyltransferase		Protein synthesis	tRNA aminoacylation
MA3743	1.92491	7.03288	106.917	5.66385e-07	1.60989e-05	flavoprotein A	fprA	Energy metabolism	Electron transport
MA0848	3.25704	2.95088	106.068	5.89337e-07	1.64637e-05	predicted protein		Hypothetical proteins
MA3944	2.18031	5.73648	106.053	5.89774e-07	1.64637e-05	universal stress protein	uspA	Cellular processes	Stress response
MA1173	-1.82163	7.40732	105.954	5.92525e-07	1.64637e-05	GDP-mannose 4,6-dehydratase	gmd	Cell envelope	Biosynthesis and degradation of surface polysaccharides and lipopolysaccharides
MA3679	2.67814	7.96895	105.905	5.9388e-07	1.64637e-05	Glycogen synthase (Pfam PF05693)		Energy metabolism	Biosynthesis and degradation of polysaccharides
MA2975	2.59249	7.29539	105.671	6.00476e-07	1.65444e-05	predicted protein		Unknown function
MA0704	-3.96036	3.6855	105.493	6.0554e-07	1.65822e-05	Restriction endonuclease type II-like		DNA metabolism	DNA replication, recombination, and repair
MA3408	2.84311	9.54954	104.74	6.27521e-07	1.70238e-05	phosphoenolpyruvate synthase (EC 2.7.9.2)	ppsA	Energy metabolism	Glycolysis/Gluconeogenesis
MA0616	2.05027	5.01006	104.549	6.33267e-07	1.70238e-05	2-cys peroxiredoxin, subunit A		Energy metabolism	Electron transport
MA4096	2.57669	11.857	104.447	6.36334e-07	1.70238e-05	predicted protein		Hypothetical proteins
MA2876a	2.44619	5.54408	104.431	6.36827e-07	1.70238e-05	Winged helix-turn-helix transcription repressor DNA-binding		Regulatory functions	DNA interactions
MA1092	-2.71521	8.03057	104.188	6.44272e-07	1.71209e-05	SSU ribosomal protein S5P	rpsE	Protein synthesis	Ribosomal proteins: synthesis and modification
MA3576	-2.64592	5.01674	103.897	6.53309e-07	1.71735e-05	Tetratricopeptide-like helical		Unknown function
MA4017	3.85038	4.83128	109.077	6.54149e-07	1.71735e-05	Nicotianamine synthase (ProSiteProfiles PS51142)		Biosynthesis of cofactors, prosthetic groups, and carriers	nicotianamine
MA1257	-2.41187	10.5433	103.756	6.57725e-07	1.71735e-05	translation elongation factor 2 (EF-2/EF-G)	ef2	Protein synthesis	Translation factors
MA4240	2.19971	6.76437	103.145	6.77334e-07	1.75833e-05	Protein of unknown function DUF169 (Pfam PF02596)		Unknown function
MA2877	1.92634	7.17457	102.806	6.88509e-07	1.77707e-05	formylmethanofuran dehydrogenase, subunit G (EC 1.2.99.5)	fwdG	Energy metabolism	Methanogenesis
MA2438	2.74694	3.2491	102.475	6.99628e-07	1.79545e-05	F1/F0 ATPase, Methanosarcina type, subunit 2	atpR	Energy metabolism	ATP-proton interconversion
MA2222	7.68691	9.28684	136.003	7.36428e-07	1.87915e-05	predicted protein		Hypothetical proteins
MA0174	2.15582	5.50714	101.108	7.47928e-07	1.8928e-05	conserved hypothetical protein		Hypothetical proteins
MA3391a	2.33363	4.61849	101.046	7.50208e-07	1.8928e-05	hypothetical protein		Hypothetical proteins
MA2147	-2.29472	6.32052	100.174	7.83167e-07	1.96492e-05	glycine betaine/L-proline ABC transporter, solute-binding protein	proX	Transport and binding proteins	Peptides, proteins, and glycoproteins
MA4117	-2.47654	9.08762	99.5952	8.05998e-07	2.00776e-05	SSU ribosomal protein S19E	rps19e	Protein synthesis	Ribosomal proteins: synthesis and modification
MA1431	2.35492	6.50109	99.516	8.09185e-07	2.00776e-05	protein-methionine-S-oxide reductase	msrA	Protein fate	Protein modification and repair
MA0162	2.34285	3.38582	99.1142	8.25576e-07	2.03718e-05	universal stress protein	usp	Cellular processes	Stress response
MA1524	-2.86581	7.94308	99.0026	8.30198e-07	2.03739e-05	nucleoside diphosphate kinase (EC 2.7.4.6)	ndk	Purines, pyrimidines, nucleotides, and nucleosides	Nucleotide and nucleoside interconversions
MA3130	2.94171	10.5277	98.4698	8.52692e-07	2.07366e-05	Winged helix-turn-helix transcription repressor DNA-binding		Regulatory functions	DNA interactions
MA1079	-2.82729	6.257	98.4343	8.54214e-07	2.07366e-05	LSU ribosomal protein L29P	rpmC	Protein synthesis	Ribosomal proteins: synthesis and modification
MA2560	2.30789	7.39912	98.2265	8.63204e-07	2.08422e-05	Pyridoxamine 5'-phosphate oxidase-like, FMN-binding domain		Purines, pyrimidines, nucleosides, and nucleotides	Other
MA3008	-2.12727	4.30759	97.8681	8.78965e-07	2.10285e-05	Phosphoglycerate mutase	gpmB	Energy metabolism	Glycolysis/Gluconeogenesis
MA4460	-1.8818	6.86239	97.8385	8.80285e-07	2.10285e-05	UDP-glucose 4-epimerase/UDP-sulfoquinovose synthase		Cell envelope	Biosynthesis and degradation of surface polysaccharides and lipopolysaccharides
MA2876	2.12121	4.77372	97.1311	9.12469e-07	2.1682e-05	predicted protein		Hypothetical proteins
MA3334	2.6011	6.67999	96.5327	9.40782e-07	2.22065e-05	Protein of unknown function DUF3160 (Pfam PF11369)		Unknown function
MA2557	2.49298	6.35465	96.4572	9.44429e-07	2.22065e-05	predicted protein		Hypothetical proteins
MA1284	-1.83001	5.22794	96.226	9.55697e-07	2.23544e-05	Membrane protein		Unknown function
MA2912	-2.55511	7.57013	95.6532	9.84312e-07	2.27728e-05	Acetate--CoA ligase	acs	Energy metabolism	Methanogenesis: acetate
MA0015	2.91238	5.3307	95.6168	9.86165e-07	2.27728e-05	chemotaxis protein-glutamate methylesterase	cheB	Cellular processes	Chemotaxis
MA4663	2.36301	3.63799	95.5532	9.89412e-07	2.27728e-05	multidrug resistance efflux pump		Cellular processes	Detoxification
MA0486	1.92477	5.87403	95.4357	9.95441e-07	2.27728e-05	Aromatic ring-opening dioxygenase, catalytic subunit, LigB family		Energy metabolism	aromatic compounds
MA3855	-2.01212	4.46041	95.3286	1.00098e-06	2.27728e-05	GDP-mannose 4,6-dehydratase	gmd	Cell envelope	Biosynthesis and degradation of surface polysaccharides and lipopolysaccharides
MA2923	2.16715	4.73517	95.2702	1.00401e-06	2.27728e-05	Nicotianamine synthase	nas	Biosynthesis of cofactors, prosthetic groups, and carriers	nicotianamine biosynthesis
MA0808	2.02685	6.76986	95.0522	1.01543e-06	2.29161e-05	homocysteine desulfhydrase	iscS	Biosynthesis of cofactors, prosthetic groups, and carriers	Thiamine
MA0311	2.19896	6.54767	94.9548	1.02058e-06	2.29172e-05	Protein of unknown function DUF541 (Pfam PF04402)		Unknown function
MA1184	-2.60284	5.50801	94.5588	1.04185e-06	2.32785e-05	glycosyltransferase group 2 family protein		Cell envelope	Biosynthesis of surface polysaccharides and lipopolysaccharides
MA0646	-2.37446	9.24998	94.3466	1.05347e-06	2.34214e-05	LSU ribosomal protein L44E	rpl44e	Protein synthesis	Ribosomal proteins: synthesis and modification
MA0773	2.27686	5.30993	93.2596	1.11541e-06	2.45514e-05	NADPH:quinone reductase or related Zn-dependent oxidoreductase		Energy metabolism	Electron transport
MA1073	-2.95993	8.96225	93.2582	1.11549e-06	2.45514e-05	LSU ribosomal protein L4P	rpl4p	Protein synthesis	Ribosomal proteins: synthesis and modification
MA2914	-2.38753	5.75272	93.1702	1.12069e-06	2.45514e-05	transcriptional regulator, XRE family with cupin sensor		Regulatory functions	DNA interactions
MA1390	-1.95094	7.06387	92.7584	1.14542e-06	2.49712e-05	GTP-binding protein, GTP1/Obg family		Protein synthesis	Ribosomal proteins: synthesis and modification
MA3074	2.13084	3.81135	92.5649	1.15726e-06	2.51074e-05	Membrane protein		Unknown function
MA3680	1.98066	4.93716	92.1534	1.18292e-06	2.54223e-05	sulfate adenylyltransferase (ADP)	galT	Central intermediary metabolism	Sulfur assimilation
MA1685a	2.03831	5.72287	92.1507	1.18309e-06	2.54223e-05	hypothetical protein		Hypothetical proteins
MA1654	2.55576	5.10737	91.7656	1.20772e-06	2.57459e-05	intracellular protease	pfpI	Protein fate	Degradation of proteins, peptides, and glycopeptides
MA3986	-2.14387	5.14188	91.7365	1.20961e-06	2.57459e-05	agmatinase (EC 3.5.3.11)	speB	Energy metabolism	arginine and proline metabolism
MA4413	-2.97674	10.1505	91.6341	1.21628e-06	2.57656e-05	thermosome subunit	hsp6-2	Protein fate	Protein folding and stabilization
MA4090a	-3.0592	5.59304	91.5347	1.22279e-06	2.57819e-05	Hypothetical protein		Hypothetical proteins
MA1255	-2.28998	7.9726	91.3991	1.23173e-06	2.58471e-05	SSU ribosomal protein S10P	rpsJ	Protein synthesis	Ribosomal proteins: synthesis and modification
MA3922	-2.99431	3.24258	91.314	1.23739e-06	2.58471e-05	ABC-type Fe3+-hydroxamate transport system, periplasmic component		Transport and binding proteins	Cations and iron containing compounds
MA1804	-1.73085	5.50647	91.0404	1.25578e-06	2.61098e-05	tetrahydromethanopterin S-methyltransferase, subunit H (EC 2.1.1.86)	mtrH	Energy metabolism	Methanogenesis
MA2287	1.85779	4.83201	89.8803	1.33746e-06	2.76798e-05	predicted protein		Unknown function
MA0271	-1.73146	7.74512	89.319	1.37922e-06	2.84132e-05	tetrahydromethanopterin S-methyltransferase, subunit F (EC 2.1.1.86)	mtrF	Transport and binding proteins	Cations and iron carrying compounds
MA0794	2.00086	5.44807	88.9786	1.4053e-06	2.88183e-05	Radical SAM superfamily enzyme, MoaA/NifB/PqqE/SkfB family		Unknown function
MA1141	-1.69577	7.63717	88.3765	1.45288e-06	2.95762e-05	methanophenazine-reducing hydrogenase, small subunit (EC 1.12.98.3)	vhtG	Energy metabolism	Electron transport
MA4437	-2.20469	4.36997	88.3449	1.45543e-06	2.95762e-05	Protein of unknown function DUF457 (Pfam PF04307)		Unknown function
MA3284	1.8975	6.80755	88.0645	1.47828e-06	2.99053e-05	universal stress protein	uspA	Cellular processes	Stress response
MA3193	-2.45755	8.5147	87.5365	1.52248e-06	3.0621e-05	amidophosphoribosyltransferase (EC 2.4.2.14)	purF	Purines, pyrimidines, nucleosides, and nucleotides	Purine ribonucleotide biosynthesis
MA3429	2.1421	4.22109	87.48	1.5273e-06	3.0621e-05	Rubrerythrin		Transport and binding proteins	Cations and iron containing compounds
MA0653	-2.65944	7.07123	87.2343	1.54848e-06	3.09076e-05	S-layer protein		Cell envelope	Surface structures
MA1256	-2.30052	11.1482	86.7133	1.59454e-06	3.16862e-05	translation elongation factor 1A (EF-1A/EF-Tu)	ef1A	Protein synthesis	Translation factors
MA1345	2.23773	3.34333	86.498	1.61405e-06	3.19326e-05	CubicO group peptidase, beta-lactamase class C family		Protein fate	Degradation of proteins, peptides, and glycopeptides
MA1338	2.25358	4.60864	86.336	1.62892e-06	3.20854e-05	Heavy metal-associated domain, HMA (Pfam PF00403)		Unknown function
MA1109	-2.33744	9.01531	86.2468	1.63717e-06	3.21071e-05	SSU ribosomal protein S4P	rpsD	Protein synthesis	Ribosomal proteins: synthesis and modification
MA4378	1.67815	7.85818	86.0656	1.65409e-06	3.22853e-05	sodium/potassium-transporting ATPase, alpha subunit		Transport and binding proteins	Cations and iron carrying compounds
MA2044	-2.06875	3.72779	85.9962	1.66063e-06	3.22853e-05	Imm64 protein		Unknown function
MA3328	1.81809	5.01715	85.8106	1.67826e-06	3.24874e-05	Pentapeptide repeat-like		Unknown function
MA4197	-4.20914	6.78559	101.585	1.70479e-06	3.28593e-05	Radical SAM enzymes		Unknown function
MA4200	1.83694	6.07673	85.2706	1.73082e-06	3.3018e-05	Predicted phosphodiesterase		Unknown function
MA4116	-2.05002	8.30441	85.2405	1.73381e-06	3.3018e-05	DNA-binding TFAR19-related protein		Unknown function
MA2608	3.92699	1.24118	85.2277	1.73508e-06	3.3018e-05	predicted protein		Unknown function
MA0703	2.17855	4.42261	84.8461	1.77352e-06	3.35129e-05	Predicted metal-dependent phosphoesterase TrpH, contains PHP domain		Unknown function
MA4636	1.72557	6.38528	84.8217	1.77601e-06	3.35129e-05	NADH oxidase (H(2)O(2)-forming)		Energy metabolism	Electron transport
MA1439	1.66427	6.77514	84.3395	1.82611e-06	3.43141e-05	NAD+ pyrophosphatase	nudC	Purines, pyrimidines, nucleosides, and nucleotides	Salvage of nucleosides and nucleotides
MA4653	1.85716	5.94054	84.105	1.85108e-06	3.45545e-05	RNA ligase, Pab1020 family		Transcription	RNA processing
MA2558	2.40701	8.11032	84.0751	1.8543e-06	3.45545e-05	Pyridoxamine 5'-phosphate oxidase-like, FMN-binding domain		Purines, pyrimidines, nucleosides, and nucleotides	Other
MA4162	1.81821	5.28672	84.0037	1.862e-06	3.45547e-05	Protein of unknown function DUF1699 (Pfam PF08004)		Unknown function
MA4470	-2.07874	6.20933	83.2688	1.94347e-06	3.59181e-05	Membrane protein		Unknown function
MA3607	2.45779	10.4905	82.8354	1.9935e-06	3.63591e-05	phosphotransacetylase (EC 2.3.1.8)	pta	Central intermediary metabolism	Other
MA1351	-2.32641	5.54929	82.8324	1.99385e-06	3.63591e-05	translation initiation factor 1A (aeIF-1A)	eif1A	Protein synthesis	Translation factors
MA0086	-2.53384	11.0383	82.7643	2.00185e-06	3.63591e-05	thermosome subunit	hsp6-1	Protein fate	Protein folding and stabilization
MA3621	1.85195	4.61948	82.7227	2.00675e-06	3.63591e-05	Predicted metal-dependent phosphoesterase TrpH, contains PHP domain		Unknown function
MA1259	-2.19909	8.61657	82.7138	2.00781e-06	3.63591e-05	SSU ribosomal protein S12P	rpsL	Protein synthesis	Ribosomal proteins: synthesis and modification
MA0374	1.90414	4.56955	82.2607	2.06221e-06	3.71943e-05	Permease FtsX-like		Transport and binding proteins	Unknown substrate
MA2309	1.7908	4.52339	82.1472	2.0761e-06	3.72588e-05	Peptidase S8/S53 domain		Protein fate	Degradation of proteins, peptides and glycopeptides
MA0795	2.03327	3.76222	82.0625	2.08655e-06	3.72588e-05	Radical SAM enzyme		Unknown function
MA0958	-1.82749	6.20993	81.9942	2.09502e-06	3.72588e-05	Aspartate dehydrogenase, NAD biosynthesis, archaeal	nadX	Biosynthesis of cofactors, prosthetic groups, and carriers	Nicotinate and nicotinamide biosynthesis
MA1497	-1.83333	7.1759	81.9323	2.10272e-06	3.72588e-05	F420H2 dehydrogenase subunit C	fpoC	Energy metabolism	Electron transport
MA1072	-2.93842	9.1008	81.7456	2.12618e-06	3.72588e-05	LSU ribosomal protein L3P	rplC	Protein synthesis	Ribosomal proteins: synthesis and modification
MA4517	-1.85964	8.12822	81.7281	2.12839e-06	3.72588e-05	GTP cyclohydrolase, MptA/FolE2 family	mptA	Biosynthesis of cofactors, prosthetic groups, and carriers	Folate biosynthesis
MA4218	-2.34015	8.5385	81.7189	2.12957e-06	3.72588e-05	glutamate synthase (NADPH) GltB2 subunit (EC 1.4.1.13)	gltB2	Amino acid biosynthesis	Glutamate family
MA3003	1.85939	4.68656	81.6984	2.13216e-06	3.72588e-05	predicted protein		Hypothetical proteins
MA1473	-2.74644	3.50722	81.2278	2.19287e-06	3.81713e-05	Aspartate/glutamate/uridylate kinase		Unknown function
MA1820	-1.96561	4.80985	81.1517	2.20288e-06	3.81975e-05	FMN adenylyltransferase (EC 2.7.7.2)	taqD	Biosynthesis of cofactors, prosthetic groups, and carriers	Riboflavin
MA1020	1.71615	5.02326	80.901	2.23624e-06	3.86267e-05	Mechanosensitive ion channel MscS (Pfam PF00924)	mscS	Transport and binding proteins	ion channel
MA3254	2.70833	8.27752	80.7167	2.26115e-06	3.89074e-05	Tetratricopeptide repeat-containing domain protein		Unknown function
MA0178	-1.85992	4.73847	80.466	2.29556e-06	3.93486e-05	transcriptional regulator, TetR family	tetR	Regulatory functions	DNA interactions
MA1500	-2.0963	5.40579	80.2503	2.32565e-06	3.97129e-05	F420H2 dehydrogenase subunit I	fpoI	Energy metabolism	Electron transport
MA3709	1.69246	4.54116	80.146	2.34038e-06	3.9813e-05	Kynurenine formamidase (EC 3.5.1.9)		Energy metabolism	Amino acids and amines
MA0701	-2.19376	5.764	80.0138	2.35919e-06	3.99385e-05	oligopeptide ABC transporter, solute-binding protein	oppA	Transport and binding proteins	Amino acids, peptides and amines
MA2356	-2.33997	3.4584	79.9145	2.37344e-06	3.99385e-05	Membrane associated proteins		Unknown function
MA2964	2.85575	7.98062	79.8778	2.37873e-06	3.99385e-05	predicted protein		Hypothetical proteins
MA2435	2.00836	4.38605	79.8399	2.38421e-06	3.99385e-05	ATP synthase F0 subcomplex B subunit	atpF	Energy metabolism	ATP-proton motive force interconversion
MA1926	-2.45937	3.9586	79.7566	2.39631e-06	3.99385e-05	Protein of unknown function DUF2227, metal-binding (Pfam PF09988)		Unknown function
MA0986	2.06419	3.63977	79.7238	2.40111e-06	3.99385e-05	Iron sulphur-containing domain, CDGSH-type, subfamily		Energy metabolism	Electron transport
MA1477	-2.68785	9.4645	79.6244	2.41568e-06	4.00325e-05	heat shock protein	grpE	Protein fate	Protein folding and stabilization
MA1665	2.30844	4.00764	79.0339	2.5044e-06	4.13503e-05	ribonucleoside-diphosphate reductase class II (EC 1.17.4.-)	nrdJ	Purines, pyrimidines, nucleosides, and nucleotides	2'-Deoxyribonucleotide metabolism
MA1185	-2.30284	5.9575	78.717	2.55361e-06	4.20083e-05	UDP-glucose 4-epimerase	galE	Cell envelope	Biosynthesis and degradation of surface polysaccharides and lipopolysaccharides
MA3516	2.25222	8.04813	78.3899	2.60561e-06	4.27073e-05	Dihydropteroate synthase (EC 2.5.1.15)	folP	Biosynthesis of cofactors, prosthetic groups, and carriers	Folic acid
MA0461	1.55473	6.40571	77.9647	2.67509e-06	4.35568e-05	Uncharacterized conserved protein, contains Zn finger domain		Unknown function
MA4559	1.6801	5.49407	77.9542	2.67684e-06	4.35568e-05	uroporphyrinogen decarboxylase (EC 4.1.1.37)	mtaA	Energy metabolism	Methanogenesis
MA0815	-1.63693	7.74687	77.6172	2.7335e-06	4.43183e-05	tyrosyl-tRNA synthetase (EC 6.1.1.1)	tyrS	Protein synthesis	tRNA aminoacylation
MA1472	-2.6816	6.54535	77.2047	2.80482e-06	4.53109e-05	Predicted RNA-binding protein involved in translation		Protein synthesis	Translation
MA3633	1.74935	4.98756	77.0123	2.83883e-06	4.56959e-05	Transglutaminase-like (Pfam PF01841)		Protein fate	Degradation of proteins, peptides, and glycopeptides
MA0464	2.21378	8.56894	76.9058	2.85787e-06	4.58382e-05	Uncharacterized conserved protein, contains Zn finger domain		Unknown function
MA0217	-1.98217	6.65645	76.7947	2.87788e-06	4.59949e-05	ATP phosphoribosyltransferase (homohexameric) (EC 2.4.2.17)	hisG	Amino acid biosynthesis	Histidine family
MA3017	2.22491	5.24629	76.5728	2.91837e-06	4.64493e-05	conserved hypothetical protein		Hypothetical proteins
MA2689	1.97633	7.10982	76.526	2.927e-06	4.64493e-05	multidrug ABC transporter, ATP-binding protein		Transport and binding proteins	multidrug transporter
MA0859	3.95068	6.9828	91.1967	2.95537e-06	4.67344e-05	Uroporphyrinogen decarboxylase	uroD	Biosynthesis of cofactors, prosthetic groups, and carriers	heme biosynthesis
MA3113	2.11849	6.08303	76.1624	2.99503e-06	4.70391e-05	Pyridoxamine 5'-phosphate oxidase-like, FMN-binding domain (Pfam PF01243)		Unknown function
MA1474	-2.20836	5.35195	76.1595	2.99559e-06	4.70391e-05	probable H4MPT-linked C1 transfer pathway protein		Central intermediary metabolism	One-carbon metabolism
MA1794	1.91372	6.22011	75.9015	3.04502e-06	4.76488e-05	metallo-beta-lactamase		Unknown function
MA0336	-1.88498	9.03992	75.8359	3.05773e-06	4.76815e-05	cell surface protein		Cell envelope	Surface structures
MA0539	2.33956	8.54251	75.5964	3.10472e-06	4.82467e-05	predicted protein		Hypothetical proteins
MA3963	2.05701	4.07774	74.9475	3.23638e-06	5.01192e-05	ABC transporter, permease protein		Transport and binding proteins	Unknown substrate
MA2874	2.19405	7.67979	74.84	3.25882e-06	5.0257e-05	Winged helix-turn-helix transcription repressor DNA-binding		Regulatory functions	DNA interactions
MA2878	1.81872	7.3667	74.7979	3.26766e-06	5.0257e-05	formylmethanofuran dehydrogenase, subunit B (EC 1.2.99.5)	fwdB	Energy metabolism	Methanogenesis
MA4346	1.7532	8.39114	74.5163	3.32753e-06	5.10032e-05	phage shock protein C (PspC) family protein	pspC	Mobile and extrachromosomal elements	Phage
MA3134	2.35981	2.9579	74.4556	3.3406e-06	5.10294e-05	Uncharacterized membrane protein HdeD, DUF308 family		Unknown function
MA0270	-2.02886	8.72541	74.0943	3.41967e-06	5.20602e-05	tetrahydromethanopterin S-methyltransferase, subunit G (EC 2.1.1.86)	mtrG	Energy metabolism	Methanogenesis
MA1495	-1.91074	6.74612	73.9728	3.44677e-06	5.22954e-05	F420H2 dehydrogenase subunit A	fpoA	Energy metabolism	Electron transport
MA2982	1.62845	6.10685	73.8891	3.46558e-06	5.24037e-05	predicted protein		Hypothetical proteins
MA2875	2.32719	7.14474	73.695	3.50967e-06	5.28923e-05	Uncharacterized conserved protein YurZ, alkylhydroperoxidase/carboxymuconolactone decarboxylase family		Unknown function
MA2013	2.56441	6.8199	73.6121	3.52872e-06	5.30016e-05	PAS/PAC sensor hybrid histidine kinase (EC 2.7.13.3)		Regulatory functions	Small molecule interactions
MA1310	-1.81967	7.14288	73.3512	3.58942e-06	5.34821e-05	Membrane protein		Unknown function
MA2913	-2.96006	4.57741	73.3467	3.59047e-06	5.34821e-05	Hypothetical protein		Hypothetical proteins
MA1504	-1.85634	7.95864	73.3213	3.59644e-06	5.34821e-05	F420H2 dehydrogenase subunit L	fpoL	Energy metabolism	Electron transport
MA4633	1.7089	7.12704	73.2559	3.61189e-06	5.35347e-05	[SSU ribosomal protein S18P]-alanine acetyltransferase (EC 2.3.1.128)	rimI	Protein synthesis	Ribosomal proteins: synthesis and modification
MA3741	1.51418	6.70539	72.9639	3.68181e-06	5.43915e-05	flavoprotein	afpA	Energy metabolism	Electron transport
MA0528	3.17328	6.80126	77.4815	3.70135e-06	5.45009e-05	trimethylamine:corrinoid methyltransferase	mttB	Energy metabolism	Methanogenesis
MA4568	1.88935	6.72988	72.5285	3.78909e-06	5.56104e-05	multisubunit sodium/proton antiporter, MrpE subunit (TC 2.A.63.1)	mrpE	Transport and binding proteins	Cations and other iron carrying compounds
MA3379	1.92408	4.99991	71.6913	4.00593e-06	5.86014e-05	amino acid/polyamine/organocation transporter, APC superfamily (TC 2.A.3)		Transport and binding proteins	Amino acids, peptides, amines
MA1786	2.10669	6.01367	71.5966	4.03138e-06	5.87822e-05	transposase		Mobile and extrachromosomal element functions	Transposons
MA2412	2.20393	4.96602	71.5459	4.04506e-06	5.87908e-05	Predicted nuclease of restriction endonuclease-like (RecB) superfamily, DUF1016 family		DNA metabolism	DNA replication, recombination and repair
MA3199	2.51301	4.00776	71.39	4.08755e-06	5.89527e-05	Protein of unknown function DUF1699 (Pfam PF08004)		Unknown function
MA2224	-2.02284	6.32	71.3793	4.09048e-06	5.89527e-05	transposase A		Mobile and extrachromosomal element functions	Transposons
MA4067	2.67294	6.27424	71.3607	4.09558e-06	5.89527e-05	Uncharacterized membrane protein YuzA, DUF378 family		Unknown function
MA3412	1.83863	5.87603	71.2631	4.12251e-06	5.91507e-05	predicted protein		Hypothetical proteins
MA2644	2.35549	3.40282	71.1436	4.15573e-06	5.94376e-05	Protein of unknown function DUF1269, membrane associated (Pfam PF06897)		Unknown function
MA3585	-1.83837	5.43079	70.9987	4.19647e-06	5.98296e-05	Protein of unknown function DUF1100, hydrolase-like (Pfam PF06500)		Unknown function
MA0765	1.91569	3.54056	70.904	4.22336e-06	5.99927e-05	Uncharacterised protein family UPF0395 (Pfam PF07927)		Unknown function
MA3498	1.8901	6.53442	70.8645	4.23462e-06	5.99927e-05	hydantoinase	hyuA	Energy metabolism	Other
MA4472	-2.08759	5.34611	70.8009	4.25284e-06	6.00613e-05	SSU ribosomal protein S17E	rps17e	Protein synthesis	Ribosomal proteins: synthesis and modification
MA1258	-2.06106	8.88591	70.6797	4.28784e-06	6.03619e-05	SSU ribosomal protein S7P	rpsG	Protein synthesis	Ribosomal proteins: synthesis and modification
MA2178	-1.98599	4.07735	70.6344	4.301e-06	6.03619e-05	LPS biosynthesis protein		Cell envelope	Biosynthesis and degradation of surface polysaccharides and lipopolysaccharides
MA0529	3.04876	6.02426	73.4781	4.32576e-06	6.04581e-05	trimethylamine corrinoid protein	mttC	Energy metabolism	Methanogenesis
MA1489	-1.6035	7.14831	70.5189	4.33478e-06	6.04581e-05	FO synthase subunit 2 (EC 2.5.1.77)	cofH	Biosynthesis of cofactors, prosthetic groups, and carriers	F42 biosynthesis
MA2320	1.6866	6.21931	70.3648	4.38035e-06	6.07389e-05	Hydroxyacylglutathione hydrolase	gloB	Energy metabolism	Pyruvate metabolism
MA0373	1.84004	6.28622	70.3594	4.38196e-06	6.07389e-05	Membrane protein		Unknown function
MA2401	1.96721	4.0217	70.2256	4.42198e-06	6.1105e-05	HD-domain/PDEase-like		Unknown function
MA2563	1.72034	7.02677	70.1673	4.43958e-06	6.11599e-05	Armadillo-like helical		Unknown function
MA4054	-2.79828	2.25346	70.095	4.4615e-06	6.1274e-05	Membrane associated proteins		Unknown function
MA1479	-2.07813	9.2434	70.0378	4.47891e-06	6.13256e-05	heat shock protein 40	hsp4	Protein fate	Protein folding and stabilization
MA1737	1.86546	5.61821	69.7644	4.56335e-06	6.22918e-05	predicted protein		Hypothetical proteins
MA1110	-2.1752	7.79826	69.6209	4.60844e-06	6.27166e-05	SSU ribosomal protein S11P	rpsK	Protein synthesis	Ribosomal proteins: synthesis and modification
MA1496	-1.70612	6.88755	69.5362	4.63526e-06	6.28911e-05	F420H2 dehydrogenase subunit B	fpoB	Energy metabolism	Electron transport
MA3481	1.94915	5.33111	69.4278	4.6699e-06	6.31702e-05	hypothetical protein		Regulatory functions	Small molecule interactions
MA2732	2.1192	9.11168	69.0449	4.79471e-06	6.46638e-05	sensory transduction histidine kinase		Regulatory functions	Small molecule interactions
MA4384	1.52255	5.14738	68.9746	4.81805e-06	6.4784e-05	Methanogenic corrinoid protein MtbC1	mtbC1	Energy metabolism	Methanogenesis
MA4562	1.60867	4.5863	68.914	4.8383e-06	6.48621e-05	hydantoinase	hyuA	Energy metabolism	Other
MA0370	2.19889	6.70778	68.8662	4.85432e-06	6.48832e-05	conserved hypothetical protein		Unknown function
MA1470	1.6233	7.50907	68.6878	4.9147e-06	6.54952e-05	sensory transduction histidine kinase		Regulatory functions	Small molecule interactions
MA0806	1.66227	5.34173	68.4405	4.99985e-06	6.64329e-05	Uncharacterised conserved protein UCP015013		Unknown function
MA0912a	2.24956	7.62586	68.1061	5.11781e-06	6.77997e-05	hypothetical protein		Hypothetical proteins
MA1179	-1.61031	5.75915	67.9126	5.18758e-06	6.85218e-05	Glycosyl transferase, family 1 (Pfam PF00534)		Cell envelope	Biosynthesis and degradation of surface polysaccharides and lipopolysaccharides
MA0325	-2.62597	6.47687	67.8307	5.21745e-06	6.87143e-05	molybdate ABC transporter, periplasmic molybdate-binding protein	modA	Transport and binding proteins	Anions
MA1238	1.63162	6.83071	67.7688	5.24016e-06	6.88116e-05	molybdenum-pterin binding protein	mop	Transport and binding proteins	Anions
MA0952	-1.90948	7.77422	67.3984	5.37851e-06	7.04225e-05	iron transport periplasmic binding protein		Transport and binding proteins	Cations and iron carrying compounds
MA1522	-2.70886	7.22041	67.941	5.58686e-06	7.2746e-05	SSU ribosomal protein S28E		Protein synthesis	Ribosomal proteins: synthesis and modification
MA3278	-2.55162	5.84786	66.8576	5.58837e-06	7.2746e-05	Protein of unknown function DUF4013 (Pfam PF13197)		Unknown function
MA3979	-1.78906	7.1471	66.6555	5.66926e-06	7.35857e-05	L-lysine 2,3-aminomutase (EC 5.4.3.2)	ablA	Energy metabolism	Fermentation
MA2143	-1.88615	8.21561	66.5682	5.70463e-06	7.36841e-05	carbamoyl-phosphate synthase large subunit	carB	Purines, pyrimidines, nucleosides, and nucleotides	Pyrimidine ribonucleotide biosynthesis
MA1678	1.62115	5.49148	66.5349	5.71818e-06	7.36841e-05	Magnesium-transporting ATPase (P-type)		Transport and binding proteins	Cations and iron carrying compounds
MA3556	2.1424	9.59706	66.5156	5.72606e-06	7.36841e-05	S-layer family duplication domain protein		Cell envelope	Surface structures
MA0112	-1.48521	5.78719	66.262	5.83079e-06	7.44586e-05	DNA-directed RNA polymerase, subunit M (EC 2.7.7.6)	rpoM	Transcription	Transcription factors
MA2440	2.35003	5.27385	66.2184	5.84901e-06	7.44586e-05	H(+)-transporting ATP synthase, subunit epsilon	atpC	Energy metabolism	ATP-proton motive force interconversion
MA2160	1.88974	4.83584	66.2135	5.85108e-06	7.44586e-05	conserved hypothetical protein		Hypothetical proteins
MA3956	-2.57207	7.89367	66.2099	5.85257e-06	7.44586e-05	ATP-dependent RNA helicase	deaD	Transcription	RNA degradation
MA3584	-1.67154	5.899	66.1555	5.87544e-06	7.45384e-05	Membrane protein		Unknown function
MA1445	-1.91672	5.47948	65.9553	5.96047e-06	7.52674e-05	predicted protein		Hypothetical proteins
MA3331	2.26913	3.78169	65.9414	5.96642e-06	7.52674e-05	predicted protein		Hypothetical proteins
MA2153	-1.81777	4.83957	65.8842	5.99101e-06	7.53659e-05	ABC-type Fe3+-hydroxamate transport system, periplasmic component		Transport and binding proteins	Cations and iron containing compounds
MA1674	1.89918	6.81333	65.2092	6.29046e-06	7.88218e-05	ABC-type transport system, involved in lipoprotein release, permease component	lolC	Transport and binding proteins	lipoprotein release
MA3729	2.46297	1.95575	65.1865	6.30083e-06	7.88218e-05	pyruvate water dikinase	ppsA	Energy metabolism	phosphorylation
MA1498	-1.69974	8.57899	65.012	6.38126e-06	7.96062e-05	F420H2 dehydrogenase subunit D	fpoD	Energy metabolism	Electron transport
MA0084	1.46141	6.52605	64.9118	6.428e-06	7.99672e-05	CHAD domain (function unknown)		Unknown function
MA3436	2.17572	4.21562	64.8021	6.47962e-06	8.03867e-05	Small-conductance mechanosensitive channel	mscS	Cell envelope	ion channel
MA4219	-2.18455	7.84036	64.6693	6.54277e-06	8.09466e-05	glutamate synthase (NADPH) GltB3 subunit (EC 1.4.1.13)		Amino acid biosynthesis	Glutamate family
MA1589	-1.98287	4.19642	64.5205	6.61442e-06	8.16081e-05	Uncharacterised protein family UPF0228 (Pfam PF05727)		Unknown function
MA4194	-2.24296	6.29241	64.3818	6.68203e-06	8.22164e-05	4Fe-4S ferredoxin		Energy metabolism	Electron transport
MA0131	-1.84234	7.99266	63.9892	6.87788e-06	8.4395e-05	aspartate kinase (EC 2.7.2.4)	lysC	Amino acid biosynthesis	Aspartate family
MA4048	-1.55016	7.80813	63.9061	6.92022e-06	8.46831e-05	seryl-tRNA synthetase (EC 6.1.1.11)	serS	Protein synthesis	tRNA aminoacylation
MA0083	1.57423	6.85475	63.8172	6.96585e-06	8.50098e-05	Ppx/GppA phosphatase	ppx	Central intermediary metabolism	Phosphorus compounds
MA2034	1.6517	4.0265	63.7406	7.00543e-06	8.51645e-05	potassium channel protein	trkA	Transport and binding proteins	voltage-gated potassium channel
MA2299	1.85675	6.75306	63.7193	7.01645e-06	8.51645e-05	predicted protein		Hypothetical proteins
MA1337	1.75876	3.70367	63.5503	7.10495e-06	8.60063e-05	mercury ion binding protein	merP	Transport and binding proteins	Cations and iron carrying compounds
MA2295	1.63432	5.66702	63.0328	7.38414e-06	8.91457e-05	flavoredoxin Flr	flr	Energy metabolism	Electron transport
MA3461	-1.93419	4.85614	62.8585	7.48113e-06	8.98565e-05	ABC transporter, solute-binding protein		Transport and binding proteins	Cations and iron carrying compounds
MA0685	1.46179	7.17086	62.855	7.48304e-06	8.98565e-05	Nitrite and sulphite reductase 4Fe-4S domain-like		Energy metabolism	Electron transport
MA4351	-1.84517	7.23723	62.721	7.55864e-06	9.05223e-05	Ribosome-interacting GTPase 1		Protein synthesis	Translation
MA0925	-1.81953	7.33529	62.6651	7.59044e-06	9.06613e-05	aromatic amino acid transferase	tyrB	Amino acid biosynthesis	Aromatic amino acid family
MA4383	1.9481	7.54716	61.8873	8.04975e-06	9.58924e-05	Predicted transcriptional regulator, contains HTH domain		Regulatory functions	DNA interactions
MA1104	-1.58809	5.74555	61.4927	8.29529e-06	9.8556e-05	cytidylate kinase	cmk	Purines, pyrimidines, nucleosides, and nucleotides	Pyrimidine ribonucleotide biosynthesis
MA3837	4.86047	3.11194	73.8152	8.36307e-06	9.89512e-05	predicted protein		Hypothetical proteins
MA1722	1.61823	4.63953	61.3713	8.37263e-06	9.89512e-05	Conserved TM helix (Pfam PF05552)		Unknown function
MA0858	3.84931	6.38889	76.0559	8.55852e-06	0.000100883	hydantoinase	hyuA	Amino acid biosynthesis
MA0028	1.96855	7.78604	60.9598	8.64119e-06	0.000101519	Membrane protein		Unknown function
MA4610	2.21496	5.85254	60.935	8.6577e-06	0.000101519	predicted protein		Unknown function
MA1525	-2.62845	9.26398	60.7636	8.77281e-06	0.000102601	translation initiation factor eaIF-5B	infB	Protein synthesis	Translation factors
MA3632	-1.59583	6.41753	60.6675	8.83809e-06	0.000103096	cadmium efflux ATPase	cadA	Transport and binding proteins	Cations and iron carrying compounds
MA0975	1.46786	5.1878	60.5965	8.88677e-06	0.000103126	coenzyme F420-reducing hydrogenase, alpha subunit (EC 1.12.98.1)	frhA	Energy metabolism	Methanogenesis
MA2333	-2.60649	4.28573	60.5922	8.88968e-06	0.000103126	2-heptaprenyl-1,4-naphthoquinone methyltransferase		Biosynthesis of cofactors, prosthetic groups, and carriers	ubiquinone biosynthesis
MA4220	-2.15636	7.62105	60.5587	8.91276e-06	0.000103126	coenzyme F420-dependent oxidoreductase	frhB	Energy metabolism	Methanogenesis
MA2191	1.60936	4.54114	60.5301	8.93254e-06	0.000103126	iron-sulfur flavoprotein	isf-13	Energy metabolism	Electron transport
MA1502	-2.06943	4.81499	60.4552	8.98449e-06	0.00010346	NADH dehydrogenase subunit J (EC 1.6.5.3)	fpoJ	Energy metabolism	Electron transport
MA0201	-2.46629	8.01901	60.413	9.0139e-06	0.000103533	3-isopropylmalate dehydrogenase (EC 1.1.1.85)	leuB	Amino acid biosynthesis	Leucine biosynthesis
MA0982	1.82584	4.14504	60.2314	9.1419e-06	0.000104694	Predicted nucleic acid-binding protein, contains PIN domain		Unknown function
MA4068	2.30158	6.38035	60.1724	9.18395e-06	0.000104694	Peroxiredoxin		Energy metabolism	Electron transport
MA1205	-3.00011	2.66304	60.1673	9.1876e-06	0.000104694	Fe-only nitrogenase iron protein subunit AnfH (EC 1.18.6.1)	anfH	Central intermediary metabolism	Nitrogen fixation
MA2263	2.04463	2.27847	60.1385	9.20823e-06	0.000104694	Permease of the major facilitator superfamily		Transport and binding proteins	Unknown substrate
MA4212	2.18727	5.44537	60.0654	9.26079e-06	0.000105026	predicted protein		Hypothetical proteins
MA1597	1.5563	5.05679	60.0173	9.29557e-06	0.000105155	ABC-type multidrug transport system, permease component		Transport and binding proteins	Unknown substrate
MA0323	-2.10269	5.23362	59.7483	9.49304e-06	0.000107004	molybdenum ABC transporter, ATP-binding protein	modC	Transport and binding proteins	Anions
MA0272	-1.53515	9.6415	59.7299	9.50671e-06	0.000107004	tetrahydromethanopterin S-methyltransferase, subunit A (EC 2.1.1.86)	mtrA	Transport and binding proteins	Cations and iron carrying compounds
MA2398	2.10005	4.3813	59.6515	9.56526e-06	0.000107133	FeS assembly SUF system protein		Biosynthesis of cofactors, prosthetic groups, and carriers	FeS assembly
MA2976	2.05668	3.96237	59.6255	9.58479e-06	0.000107133	predicted protein		Unknown function
MA0710	1.58082	7.40167	59.6052	9.60006e-06	0.000107133	predicted protein		Hypothetical proteins
MA0921	2.04879	7.89755	59.5873	9.61356e-06	0.000107133	Protein of unknown function DUF169		Unknown function
MA1103	-1.56336	6.40569	59.5086	9.67309e-06	0.000107529	Protein of unknown function DUF106, transmembrane		Unknown function
MA1475	-1.95296	5.36441	59.2896	9.84125e-06	0.000109129	ATP-grasp fold, DUF201-type (Pfam PF02655)		Unknown function
MA3892	1.68412	5.32566	59.2014	9.90993e-06	0.000109619	Tetratricopeptide repeat-containing domain		Unknown function
MA3265	1.82401	4.25191	59.0014	1.00677e-05	0.000110821	nitrogen fixation protein	nifU	Biosynthesis of cofactors, prosthetic groups, and carriers	FeS cluster assembly
MA1142	-1.54881	7.34492	58.9986	1.007e-05	0.000110821	methanophenazine-reducing hydrogenase, large subunit (EC 1.12.98.3)	vhtA	Energy metabolism	Electron transport
MA1825	1.8389	4.81303	58.9702	1.00926e-05	0.000110821	conserved hypothetical protein		Unknown function
MA1267	-1.47082	5.81298	58.9336	1.01219e-05	0.000110872	sensory transduction histidine kinase		Regulatory functions	Small molecule interactions
MA4430	-1.63727	10.094	58.8255	1.02091e-05	0.000111229	methylenetetrahydromethanopterin dehydrogenase (EC 1.5.99.9)	mtd	Energy metabolism	Methanogenesis
MA3564	1.38668	7.60114	58.8193	1.0214e-05	0.000111229	N-acetylglutamate synthase (EC 2.3.1.1)/glutamate N-acetyltransferase (EC 2.3.1.35)	argJ	Amino acid biosynthesis	Glutamate family
MA3880	-2.48615	5.96983	58.8011	1.02288e-05	0.000111229	inorganic pyrophosphatase	ppa	Transport and binding proteins	Cations and iron carrying compounds
MA1501	-2.14583	3.91632	58.622	1.03755e-05	0.000112551	F420H2 dehydrogenase subunit J	fpoJ	Energy metabolism	Electron transport
MA1260	-1.99161	7.27158	58.3933	1.05663e-05	0.000114345	transcription termination factor NusA	nusA	Transcription	termination factors
MA4450	-2.40693	5.59636	58.2376	1.06986e-05	0.000115499	polysaccharide biosynthesis protein		Cell envelope	Biosynthesis and degradation of murein sacculus and peptidoglycan
MA3893	2.29226	5.87934	58.1417	1.0781e-05	0.000116074	Tetratricopeptide repeat		Unknown function
MA3969	-2.12813	7.52571	58.1157	1.08036e-05	0.000116074	geranylgeranylglyceryl diphosphate synthase (EC 2.5.1.41)	pcrB	Cell envelope	Biosynthesis and degradation of surface polysaccharides and lipopolysaccharides
MA0599	-2.17062	7.02456	58.0763	1.08378e-05	0.000116163	DNA-directed RNA polymerase, subunit K (EC 2.7.7.6)	rpoK	Transcription	DNA-dependent RNA polymerase
MA3416	-1.93047	8.8078	57.6492	1.12167e-05	0.000119938	SSU ribosomal protein S3AE	rps3A	Protein synthesis	Ribosomal proteins: synthesis and modification
MA1771	1.43191	5.86707	57.4508	1.1398e-05	0.000121587	transcriptional regulator, TetR family		Regulatory functions	DNA interactions
MA0048	1.88616	5.15609	57.3912	1.14532e-05	0.000121887	predicted protein		Hypothetical proteins
MA3834	2.78904	4.1733	58.6196	1.14929e-05	0.000122021	predicted protein		Hypothetical proteins
MA4119	-2.14885	2.81758	57.3108	1.15281e-05	0.000122105	Protein of unknown function DUF131 (Pfam PF01998)		Unknown function
MA0749	1.37562	6.93043	57.2567	1.15788e-05	0.000122179	cysteinyl-tRNA synthetase (EC 6.1.1.16)	cysS	Protein synthesis	tRNA aminoacylation
MA0809	1.87518	6.91195	57.2453	1.15895e-05	0.000122179	DsrE/DsrF/DrsH-like family	dsrE	Energy metabolism	Electron transport
MA4237	1.80755	7.36318	57.0852	1.17413e-05	0.000123439	CoB--CoM heterodisulfide reductase subunit B	hdrB	Energy metabolism	Methanogenesis
MA3740	1.75599	7.16384	57.0616	1.17639e-05	0.000123439	iron-sulfur flavoprotein	isf-17	Energy metabolism	Electron transport
MA0760	-3.02522	5.10514	60.3068	1.17952e-05	0.000123478	lysyl-tRNA synthetase, class II (EC 6.1.1.6)	lysS	Protein synthesis	tRNA aminoacylation
MA0165a	1.97958	4.06039	56.9224	1.18982e-05	0.000124266	Protein of unknown function DUF2892 (Pfam PF11127)		Unknown function
MA1774	1.3982	4.84166	56.8565	1.19624e-05	0.000124647	nitroreductase	nfnB	Energy metabolism	Elecgtron transport
MA3991	1.56662	6.32945	56.8151	1.20028e-05	0.000124779	carboxymuconolactone decarboxylase	cmd	Unknown function
MA2867	1.55878	6.85061	56.751	1.20659e-05	0.000125146	formylmethanofuran dehydrogenase, subunit F (EC 1.2.99.5)	fmdF	Energy metabolism	Methanogenesis
MA0130	-1.74427	7.56492	56.6897	1.21266e-05	0.000125286	phosphoribosylformylglycinamidine cyclo-ligase (EC 6.3.3.1)	purM	Purines, pyrimidines, nucleosides, and nucleotides	Purine ribonucleotide biosynthesis
MA2879;	1.63501	4.59997	56.681	1.21352e-05	0.000125286	formylmethanofuran dehydrogenase, subunit D (EC 1.2.99.5)	fwdD	Energy metabolism	Methanogenesis
MA4474	-1.64469	7.9319	56.5394	1.22769e-05	0.000126458	dihydrodipicolinate reductase (EC 1.3.1.26)	dapB	Amino acid biosynthesis	Aspartate family
MA1211	-1.85875	3.22791	56.4739	1.23431e-05	0.000126849	nitrogen regulatory protein P-II family	nifI2	Regulatory functions	Small molecule interactions
MA1192	1.52026	6.66554	56.381	1.24378e-05	0.00012753	carboxypeptidase	cpa	Protein fate	Degradation of proteins, peptides and glycopeptides
MA3732	-1.4686	9.76356	56.2825	1.2539e-05	0.000128275	F420H2 dehydrogenase subunit F	fpoF	Energy metabolism	Electron transport
MA0972	1.30915	7.08898	56.1946	1.26302e-05	0.000128914	catalase/peroxidase	katG	Cellular processes	Detoxification
MA3382	-2.93443	9.73427	57.9404	1.29544e-05	0.000131564	L-glutamine synthetase (EC 6.3.1.2)	glnA	Amino acid biosynthesis	Glutamate family
MA0840	-2.69917	8.4433	57.9388	1.2956e-05	0.000131564	dipeptide ABC transporter, solute-binding protein	dppA	Transport and binding proteins	Amino acids, peptides and amines
MA1416	1.68428	5.31128	55.8525	1.29927e-05	0.000131564	predicted protein		Hypothetical proteins
MA1394	3.8923	6.98828	68.8002	1.30252e-05	0.000131564	Uncharacterised protein family UPF0153 (Pfam PF03692)		Unknown function
MA4681	2.1615	3.57539	55.8121	1.30363e-05	0.000131564	multidrug ABC transporter, permease protein	drrB	Transport and binding proteins	multidrug transporter
MA2627	1.66437	8.40188	55.7275	1.31282e-05	0.000132195	Membrane Protein of unknown function DUF1269		Unknown function
MA0683	-1.59184	4.44531	55.647	1.32163e-05	0.000132784	4Fe-4S ferredoxins		Energy metabolism	Electron transport
MA3568	1.66151	3.47582	55.6017	1.32663e-05	0.000132829	Nucleoside 2-deoxyribosyltransferase		Purines, pyrimidines, nucleosides, and nucleotides	nucleoside interconversions
MA3194	-1.59779	6.19571	55.5893	1.328e-05	0.000132829	LSU ribosomal protein L37E	rpl37e	Protein synthesis	Ribosomal proteins: synthesis and modification
MA3307	-1.63668	5.01527	55.4263	1.34616e-05	0.000134259	orotate phosphoribosyltransferase (EC 2.4.2.10)	pyrE	Purines, pyrimidines, nucleosides, and nucleotides	Pyrimidine ribonucleotide biosynthesis
MA3725	2.06871	3.84118	55.4075	1.34827e-05	0.000134259	predicted protein		Hypothetical proteins
MA0067	-1.74407	5.26983	55.2355	1.36781e-05	0.00013532	transcriptional regulator, XRE family		Regulatory functions	DNA interactions
MA2144	-1.82	7.09157	55.2302	1.36841e-05	0.00013532	carbamoyl-phosphate synthase small subunit	carA	Purines, pyrimidines, nucleosides, and nucleotides	Pyrimidine ribonucleotide biosynthesis
MA1066	-1.45743	4.8637	55.2254	1.36896e-05	0.00013532	Polysaccharide deacetylase		Energy metabolism	Biosynthesis and degradation of polysaccharides
MA0085	1.49069	6.35806	55.2078	1.37098e-05	0.00013532	ORC complex protein Cdc6/Orc1	cdc6	DNA metabolism	DNA replication, recombination, and repair
MA3366	2.12811	4.94724	54.9825	1.39714e-05	0.0001376	cation efflux system protein (cadmium/zinc/cobalt)	cdf	Transport and binding proteins	Cations and iron carrying compounds
MA2213	-2.34587	3.38952	54.8656	1.41094e-05	0.000138655	predicted protein		Hypothetical proteins
MA3030	-1.345	7.22193	54.5795	1.44541e-05	0.000141733	Hypothetical protein		Hypothetical proteins
MA0449	1.79233	5.68484	54.5387	1.45041e-05	0.000141913	methionine-R-sulfoxide reductase	msrB	Protein fate	Protein modification and repair
MA2427	1.98284	7.58434	54.3735	1.47086e-05	0.000143479	Predicted ATPase, AAA+ superfamily		Unknown function
MA3419	1.41095	4.92325	54.3469	1.47418e-05	0.000143479	metallo-beta-lactamase		Biosynthesis of cofactors, prosthetic groups, and carriers	tetrahydromethanopterin biosynthesis
MA4329	-2.49864	10.8119	54.3324	1.476e-05	0.000143479	hydroxymethylpyrimidine synthase	thiC	Biosynthesis of cofactors, prosthetic groups, and carriers	Thiamine
MA3983	-2.50873	3.20037	54.2989	1.4802e-05	0.000143576	Protein of unknown function DUF2178, transmembrane		Unknown function
MA1174	-1.52312	8.17555	54.2246	1.48958e-05	0.000144057	GDP-mannose 4,6-dehydratase	gmd	Cell envelope	Biosynthesis and degradation of surface polysaccharides and lipopolysaccharides
MA4045	-1.50596	5.5612	54.2089	1.49157e-05	0.000144057	GNAT domain (Pfam PF00583)		Unknown function
MA1782	-2.28999	5.61154	54.1689	1.49665e-05	0.000144237	ribonuclease P protein subunit Rpp30 (EC 3.1.26.5)	rnpA	Protein synthesis	tRNA and rRNA modifications
MA4602	-1.85627	7.21913	54.1123	1.50388e-05	0.000144624	formylmethanofuran dehydrogenase, subunit E (EC 1.2.99.5)	fwdE	Energy metabolism	Methanogenesis
MA3692	-1.42813	7.70945	54.0413	1.51301e-05	0.000145191	DNA-directed RNA polymerase, subunit E' (EC 2.7.7.6)	rpoE1	Transcription	DNA-dependent RNA polymerase
MA1180	-1.44903	4.99411	53.984	1.52043e-05	0.000145568	UDP-Glycosyltransferase/glycogen phosphorylase		Cell envelope	Biosynthesis and degradation of surface polysaccharides and lipopolysaccharides
MA0532	2.33733	5.63457	53.9609	1.52343e-05	0.000145568	dimethylamine:corrinoid methyltransferase	mtbB	Energy metabolism	Methanogenesis: dimethylamine
MA2297	1.48004	4.61039	53.904	1.53085e-05	0.000145884	membrane protein		Unknown function
MA1523	-2.37027	5.26374	53.8859	1.53322e-05	0.000145884	LSU ribosomal protein L24E	rpl24e	Protein synthesis	Ribosomal proteins: synthesis and modification
MA0161	1.92569	3.51163	53.7833	1.54673e-05	0.000146858	ferritin	ftnA	Transport and binding proteins	Cations and iron carrying compounds
MA3213	1.42754	6.08414	53.7425	1.55214e-05	0.000147061	predicted protein		Hypothetical proteins
MA3313	-1.66189	5.50907	53.5431	1.57893e-05	0.000149069	transposase, IS4 family		Mobile and extrachromosomal element functions	Transposons
MA1108	-1.80267	9.70775	53.5355	1.57998e-05	0.000149069	SSU ribosomal protein S13P	rpsM	Protein synthesis	Ribosomal proteins: synthesis and modification
MA1462	1.63826	7.00201	53.3538	1.60488e-05	0.000151101	universal stress protein	uspA	Cellular processes	Stress response
MA1130	-2.27089	4.41249	53.3085	1.61115e-05	0.000151374	iron ABC transporter, solute-binding protein		Transport and binding proteins	Cations and iron carrying compounds
MA4082	1.34223	7.22704	53.2462	1.61984e-05	0.000151684	cation-transporting ATPase	pacL	Transport and binding proteins	Cations and iron carrying compounds
MA3717	1.4078	5.8513	53.2365	1.62121e-05	0.000151684	long-chain fatty-acid-CoA ligase		Fatty acid biosynthesis	long chain fatty acids
MA0049	2.30817	2.77979	53.2118	1.62466e-05	0.000151691	Toxin-antitoxin system, RelE/ParE toxin family (Pfam PF05016)		Cellular processes	Toxin production
MA1423	-1.42567	6.84424	53.0633	1.64567e-05	0.000153334	Acyl-CoA thioesterase FadM	fadM	Fatty acids and phospholipids	Biosynthesis
MA4262	-1.44598	7.21434	52.7343	1.69335e-05	0.000157215	cobalt-factor II C20-methyltransferase (EC 2.1.1.151)	cbiL	Biosynthesis of cofactors, prosthetic groups, and carriers	Heme, porphyrin, and cobalamin
MA0598	-2.0467	5.24875	52.7277	1.69432e-05	0.000157215	DNA-directed RNA polymerase, subunit N (EC 2.7.7.6)	rpoN	Transcription	DNA-dependent RNA polymerase
MA4424	1.36103	8.23772	52.6175	1.71069e-05	0.000158406	cobaltochelatase CobN subunit (EC 6.6.1.2)	cobN	Biosynthesis of cofactors, prosthetic groups, and carriers	Heme, porphyrin, and cobalamin
MA2432	1.9668	7.02676	52.5103	1.72677e-05	0.000159565	Membrane protein		Unknown function
MA4074	1.58068	4.97097	52.4868	1.73031e-05	0.000159565	coenzyme F390 synthetase	ftsA	Biosynthesis of cofactors, prosthetic groups, and carriers	Other
MA4673	-1.89417	4.73752	52.397	1.74395e-05	0.000160494	nickel ABC transporter, permease protein	nikB	Transport and binding proteins	Cations and iron containing compounds
MA0621	1.51454	6.18063	52.2941	1.75976e-05	0.000161548	predicted protein		Hypothetical proteins
MA4111	-1.62253	8.05999	52.2756	1.76261e-05	0.000161548	LSU ribosomal protein LX	rplX	Protein synthesis	Ribosomal proteins: synthesis and modification
MA4276	-1.67722	10.2434	51.9014	1.8216e-05	0.000166295	LSU ribosomal protein L10P	rplJ	Protein synthesis	Ribosomal proteins: synthesis and modification
MA0841	-2.63985	6.99276	54.7326	1.8218e-05	0.000166295	S-adenosyl-L-methionine-dependent methyltransferase		Unknown function
MA0872	-2.22011	6.83395	51.8754	1.82579e-05	0.000166321	cobaltochelatase CobN subunit (EC 6.6.1.2)	cobN	Biosynthesis of cofactors, prosthetic groups, and carriers	Heme, porphyrin, and cobalamin
MA0807	1.59043	5.59931	51.7957	1.83868e-05	0.000167083	NIF system FeS cluster assembly, NifU, N-terminal (Pfam PF01592)		Biosynthesis of cofactors, prosthetic groups, and carriers	FeS cluster assembly
MA1783	-2.20347	5.7506	51.7778	1.84159e-05	0.000167083	Ribosomal protein L5 domain		Protein synthesis	Ribosomal proteins: synthesis and modification
MA0527	3.7403	6.17567	62.9488	1.88292e-05	0.000169774	dimethylamine corrinoid protein	mtbC	Energy metabolism	Methanogenesis
MA4462	-2.6559	1.84352	51.5179	1.88448e-05	0.000169774	Transposase InsH, N-terminal (Pfam PF05598)		Mobile and extrachromosomal element functions	Transposons
MA3450	-2.32118	4.20038	51.5056	1.88654e-05	0.000169774	Membrane protein		Unknown function
MA3515	1.77865	6.20426	51.4953	1.88827e-05	0.000169774	Methylene-tetrahydrofolate reductase C-terminal		Energy metabolism	Electron transport
MA0656	1.66544	4.19619	51.4841	1.89016e-05	0.000169774	2'-5' RNA ligase	ligT	Transcription	RNA processing
MA1860	1.46936	6.07801	51.4558	1.8949e-05	0.000169861	iron-sulfur flavoprotein	isf-9	Energy metabolism	Electron transport
MA2728	-2.65721	5.70244	53.0938	1.92201e-05	0.000171947	ornithine decarboxylase (EC 4.1.1.17)		Energy metabolism	Fermentation
MA3359a	1.954	3.64823	51.1944	1.93955e-05	0.000173171	RNA-binding protein, predicted		Transcription
MA3838	4.04387	5.69986	62.3783	1.95495e-05	0.000173855	predicted protein		Hypothetical proteins
MA4428	-2.14695	9.03809	51.0946	1.95691e-05	0.000173855	Uncharacterized coiled-coil protein, contains DUF342 domain		Unknown function
MA2348	-1.52989	5.26087	51.0346	1.96744e-05	0.000173855	sensory transduction histidine kinase		Regulatory functions	Small molecule interactions
MA0645	-1.91491	6.65702	51.0226	1.96956e-05	0.000173855	SSU ribosomal protein S27E	rps27e	Protein synthesis	Ribosomal proteins: synthesis and modification
MA3152	2.17983	6.14745	51.0162	1.97069e-05	0.000173855	carboxymuconolactone decarboxylase	cmd	Unknown function
MA1183	-1.79745	5.02665	51.0136	1.97114e-05	0.000173855	1,2-diacylglycerol 3-glucosyltransferase		Cell envelope	glycosyltransferase
MA0106	1.42804	6.09574	50.9889	1.97552e-05	0.000173855	cobyrinate a,c-diamide synthase (EC 6.3.5.11)/hydrogenobyrinic acid a,c-diamide synthase (glutamine-hydrolysing) (EC 6.3.5.9)	cbiA	Biosynthesis of cofactors, prosthetic groups, and carriers	Heme, porphyrin, and cobalamin
MA3550	1.42079	4.97742	50.9739	1.97818e-05	0.000173855	Uncharacterized membrane protein YuzA, DUF378 family		Unknown function
MA2997	2.29263	2.71811	50.9316	1.98569e-05	0.000174174	Membrane protein		Unknown function
MA4269	1.63088	5.34445	50.7675	2.01516e-05	0.000176415	Protein of unknown function DUF99 (Pfam PF01949)		Unknown function
MA1989	1.88044	8.55668	50.5898	2.04765e-05	0.00017891	Chemotaxis response regulator CheB	cheB	Cellular processes	Chemotaxis
MA1753	1.52357	6.91417	50.5534	2.05437e-05	0.000179149	cell surface protein		Cell envelope	Surface structures
MA4099	1.61654	7.95856	50.4525	2.07317e-05	0.000180438	Protein of unknown function DUF356		Unknown function
MA4073a	1.83614	3.46167	50.3421	2.09399e-05	0.000181897	Winged helix-turn-helix transcription repressor DNA-binding		Regulatory functions	DNA interactions
MA0269	-1.32912	8.93208	50.2711	2.1075e-05	0.000182717	tetrahydromethanopterin S-methyltransferase, subunit H (EC 2.1.1.86)	mtrH	Energy metabolism	Methanogenesis
MA0600	-2.15602	8.86313	50.2392	2.1136e-05	0.000182893	SSU ribosomal protein S2P	rpsB	Protein synthesis	Ribosomal proteins: synthesis and modification
MA1420	1.69268	5.67373	50.1391	2.13289e-05	0.000183648	cell surface protein		Cell envelope	Surface structures
MA0844	-1.75991	5.24485	50.1282	2.13499e-05	0.000183648	ABC transporter, ATP-binding protein		Transport and binding proteins	Amino acids, peptides and amines
MA1775	-1.36594	7.36298	50.103	2.13989e-05	0.000183648	LSU ribosomal protein L37AE	rpl37a	Protein synthesis	Ribosomal proteins: synthesis and modification
MA4114	-1.68719	8.50568	50.1019	2.1401e-05	0.000183648	LSU ribosomal protein L39E	rpl39e	Protein synthesis	Ribosomal proteins: synthesis and modification
MA1744	-2.39141	4.32644	50.0882	2.14276e-05	0.000183648	cell division protein FtsX	ftsX	Transport and binding proteins	lipoproteins
MA2628	1.56833	4.68813	49.9997	2.1601e-05	0.000184781	glycogen debranching enzyme		Energy metabolism	Biosynthesis and degradation of polysaccharides
MA1096	-1.30161	6.93168	49.9523	2.16943e-05	0.000185226	Adenylate kinase (EC 2.7.4.3)	adk	Purines, pyrimidines, nucleosides, and nucleotides	Nucleotide and nucleoside interconversions
MA1422	-1.30837	8.10906	49.7853	2.20275e-05	0.000187714	long-chain fatty-acid-CoA ligase		Fatty acids and phospholipids	Biosynthesis
MA3618	2.73852	2.05023	49.6597	2.22819e-05	0.000189523	predicted protein		Unknown function
MA1391	1.63728	8.9055	49.633	2.23366e-05	0.000189629	Winged helix-turn-helix transcription repressor, HrcA DNA-binding domain		Regulatory functions	DNA interactions
MA1248	-2.01312	2.83055	49.5768	2.24519e-05	0.000189988	ubiE/COQ5 methyltransferase		Biosynthesis of cofactors, prosthetic groups, and carriers	ubiquinone and other terpenoids
MA2407	4.21467	5.57833	61.8476	2.24635e-05	0.000189988	pyruvate ferredoxin oxidoreductase, beta subunit (EC 1.2.7.1)	porB	Energy metabolism	Glycolysis/Gluconeogenesis
MA1249	-1.57674	4.8848	49.5323	2.25436e-05	0.000190199	oligopeptide ABC transporter, oligopeptide-binding protein	oppA	Transport and binding proteins	Amino acids, peptides and amines
MA3868	-1.62989	4.69959	49.5075	2.25951e-05	0.000190199	glycosyltransferase		Cell envelope	Biosynthesis of surface polysaccharides and lipopolysaccharides
MA3007	-2.18891	4.16789	49.4977	2.26155e-05	0.000190199	Predicted protein		Unknown function
MA0665	1.35676	6.54347	49.4548	2.27046e-05	0.000190592	Uncharacterized membrane protein		Unknown function
MA0873	-2.27272	5.95776	49.2961	2.30387e-05	0.000193035	PQQ enzyme repeat domain protein		Energy metabolism	Electron transport
MA3288	-1.31145	8.38837	49.2141	2.32134e-05	0.000193853	TldD/PmbA (Pfam PF01523)		Protein fate	Degradation of proteins, peptides, and glycopeptides
MA1751	-2.17933	3.79237	49.2098	2.32227e-05	0.000193853	Membrane Protein of unknown function DUF3344		Unknown function
MA4675	1.53877	3.83461	48.9786	2.37244e-05	0.000197674	#N/A	#N/A	#N/A	#N/A
MA1517	1.47271	6.87781	48.9287	2.38343e-05	0.000197874	cell surface protein		Cell envelope	Surface structures
MA3731	-1.41134	6.50112	48.9277	2.38366e-05	0.000197874	nicotinamide-nucleotide adenylyltransferase	nadM	Biosynthesis of cofactors, prosthetic groups, and carriers	Pyridine nucleotides
MA0477	1.33875	5.91002	48.8892	2.39218e-05	0.000198027	PRC-barrel-like		Unknown function
MA1143	-1.47077	5.51557	48.8796	2.39431e-05	0.000198027	methanophenazine-reducing hydrogenase, cytochrome B subunit (EC 1.12.98.3)	vhtC	Energy metabolism	Electron transport
MA2436	2.06066	1.93945	48.8577	2.39919e-05	0.000198065	ATP synthase F0 subcomplex C subunit	atpE	Energy metabolism	ATP-proton motive force interconversion
MA2292	1.40671	6.52128	48.8291	2.40556e-05	0.000198227	aldo/keto reductase		Energy metabolism	Electron transport
MA1712	-2.03419	6.3436	48.7223	2.42955e-05	0.000199671	LL-diaminopimelate aminotransferase apoenzyme (EC 2.6.1.83)		Amino acid biosynthesis	Lysine
MA0247	-1.23608	7.62801	48.7116	2.43198e-05	0.000199671	von Willebrand factor type A domain		Unknown function
MA1340	-2.68364	5.7202	51.2458	2.4386e-05	0.00019985	CO dehydrogenase nickel-insertion accessory protein CooC1	cooC	Protein fate	Protein modification and repair
MA3631	-2.25826	5.69381	48.6417	2.44786e-05	0.000200243	cobalamin biosynthesis protein	cbiX	Biosynthesis of cofactors, prosthetic groups, and carriers	Heme, porphyrin, and cobalamin
MA1972	1.6514	4.77075	48.5923	2.45916e-05	0.000200485	Protein of unknown function DUF169 (Pfam PF02596)		Unknown function
MA2564n	-1.52972	6.34611	48.5897	2.45975e-05	0.000200485	transposase, IS4 family		Mobile and extrachromosomal element functions	Transposons
MA3945	1.87093	3.0696	48.5538	2.46799e-05	0.000200793	Arsenite efflux pump ArsB, ACR3 family	acr3	Cellular processes	Detoxification
MA1711	1.52523	5.2572	48.2182	2.54672e-05	0.000206523	DUF2124 domain protein		Unknown function
MA1209	-1.97215	3.78692	48.2145	2.54762e-05	0.000206523	Fe-only nitrogenase FeFe protein subunit AnfG (EC 1.18.6.1)	anfG	Central intermediary metabolism	Nitrogen fixation
MA3722	-2.29334	3.93129	48.1931	2.55274e-05	0.000206565	Uncharacterised protein family AF1218 (Pfam PF10826)		Unknown function
MA4429	-2.11203	8.44704	48.1374	2.56612e-05	0.000207274	phosphoserine phosphatase (EC 3.1.3.3)	serB	Amio acid biosynthesis	Serine family
MA0098a	2.21435	2.10891	48.1153	2.57147e-05	0.000207333	conserved hypothetical protein		Hypothetical proteins
MA3496	-1.26235	6.19021	48.0753	2.58115e-05	0.000207741	arginine decarboxylase (EC 4.1.1.19)	pdaD	Central intermediary metabolism	Polyamine biosynthesis
MA2434	1.45447	3.91319	48.0292	2.59237e-05	0.00020827	H(+)-transporting ATP synthase, subunit alpha	atpA	Energy metabolism	ATP-proton motive force interconversion
MA2869	2.54859	3.25921	47.942	2.61376e-05	0.000209168	albumin-binding protein		Unknown function
MA2882	2.16801	4.03013	47.937	2.61498e-05	0.000209168	Ferritin/DPS protein domain (Pfam PF00210)		Transport and binding proteins	Cations and iron containing compounds
MA1277	-1.57485	4.28947	47.912	2.62116e-05	0.000209168	HD domain (Pfam PF01966)		Unknown function
MA0042	-1.45041	6.87148	47.9079	2.62217e-05	0.000209168	peptide chain release factor subunit 1 (aeRF-1)	erf1	Protein synthesis	Translation factors
MA3612	1.32945	6.65004	47.8478	2.6371e-05	0.000209986	Predicted NTPase, NACHT family domain		Unknown function
MA4405	-1.44606	5.78767	47.6851	2.67799e-05	0.000212865	7,8-dihydropterin-6-yl-methyl-4-(beta-D-ribofuranosyl)aminobenzene 5'-phosphate synthase		Biosynthesis of cofactors, prosthetic groups, and carriers	tetrahydromethanopterin biosynthesis
MA2527	1.87604	3.86989	47.6084	2.69754e-05	0.000214039	Membrane protein		Unknown function
MA1585	-1.82884	3.08812	47.5168	2.72109e-05	0.000215527	predicted protein		Hypothetical proteins
MA0043	-1.33694	6.19928	47.3145	2.77396e-05	0.000218995	arginyl-tRNA synthetase (EC 6.1.1.19)	argS	Protein synthesis	tRNA aminoacylation
MA0274	-1.36036	8.94294	47.2983	2.77826e-05	0.000218995	tetrahydromethanopterin S-methyltransferase, subunit C (EC 2.1.1.86)	mtrC	Energy metabolism	Methanogenesis
MA2962	1.90741	6.53046	47.2786	2.7835e-05	0.000218995	aldehyde ferredoxin oxidoreductase	aor	Energy metabolism	Pentose phosphate pathway
MA1661	-1.24882	6.49204	47.2753	2.78437e-05	0.000218995	peptidylprolyl isomerase		Protein fate	Protein modification and repair
MA2349	-1.76253	4.45194	47.209	2.80203e-05	0.000219999	phosphate ABC transporter substrate-binding protein, PhoT family (TC 3.A.1.7.1)	phoT	Transport and binding proteins	Anions
MA2407a	2.28381	4.90337	47.1769	2.81064e-05	0.000220289	hypothetical protein		Hypothetical proteins
MA0963	1.42656	7.61573	47.1109	2.82843e-05	0.000221297	Predicted DNA-binding protein containing PIN domain, UPF0278 family		Regulatory functions	DNA interactions
MA0089	-1.55096	5.31323	47.057	2.84307e-05	0.000222056	Protein of unknown function DUF169 (Pfam PF02596)		Unknown function
MA2411	2.28098	1.57848	47.0015	2.85822e-05	0.000222591	predicted protein		Hypothetical proteins
MA3630	-2.47534	7.0522	49.3351	2.85983e-05	0.000222591	UDP-N-acetylmuramoylalanine-D-glutamate ligase	murD	Cell envelope	Biosynthesis and degradation of murein sacculus and peptidoglycan
MA1247	-1.78466	2.69176	46.8774	2.89247e-05	0.000224742	oligopeptide ABC transporter, permease	oppB	Transport and binding proteins	Amino acids, peptides and amines
MA1119	-1.46808	4.61838	46.7363	2.93199e-05	0.000227419	Alpha-galactosidase, NEW3 domain (Pfam PF10633)		Energy metabolism	Biosynthesis and degradation of polysaccharides
MA0073	1.37432	9.06822	46.4383	3.01757e-05	0.000233654	predicted protein		Hypothetical proteins
MA2310	1.29567	6.50866	46.4138	3.02473e-05	0.000233805	Adenine deaminase (EC 3.5.4.2)	adeC	Purines, pyrimidines, nucleosides, and nucleotides	Salvage of nucleosides and nucleotides
MA0714	1.30252	7.35462	46.3453	3.04488e-05	0.000234958	LPPG:FO 2-phospho-L-lactate transferase (EC 2.7.8.28)	cofD	Biosynthesis of cofactors, prosthetic groups, and carriers	F42 biosynthesis
MA0191	1.58223	4.33322	46.2582	3.07073e-05	0.000236546	conserved hypothetical protein		Regulatory functions	DNA interactions
MA0250	-1.29014	7.75027	46.2138	3.08401e-05	0.000237162	aconitate hydratase	acnA	Energy metabolism	TCA cycle
MA4385	2.15814	3.12277	46.1365	3.10729e-05	0.000238544	predicted protein		Hypothetical proteins
MA1503	-1.89011	5.14373	46.1085	3.11575e-05	0.000238786	F420H2 dehydrogenase subunit K	fpoK	Energy metabolism	Electron transport
MA1471	-2.58287	5.73123	48.3864	3.13734e-05	0.000240031	translation elongation factor 1B (aEF-1B)	ef1B	Protein synthesis	Translation factors
MA1488	-1.74365	4.34944	45.9696	3.15825e-05	0.00024122	2-phospho-L-lactate guanylyltransferase	cofC	Biosynthesis of cofactors, prosthetic groups, and carriers	F42 biosynthesis
MA4367	1.59947	4.06428	45.9234	3.17254e-05	0.000241704	5-amino-6-(5-phosphoribosylamino) uracil reductase	ribD	Biosynthesis of cofactors, prosthetic groups, and carriers	Riboflavin, FMN, and FAD
MA1362	-1.19991	6.80235	45.9143	3.17536e-05	0.000241704	Tetratricopeptide repeat-containing domain		Unknown function
MA3214	1.47629	5.11034	45.8084	3.20843e-05	0.000243292	Peptidase_M43		Protein fate	Degradation of proteins, peptides and glycopeptides
MA2969	1.57793	4.52578	45.8026	3.21025e-05	0.000243292	conserved hypothetical protein		Energy metabolism	Electron transport
MA0644	-1.68194	9.56113	45.7715	3.22004e-05	0.000243292	translation initiation factor 2 subunit alpha (aeIF-2a)	eif2A	Protein synthesis	Translation factors
MA1367	1.97403	6.56954	45.7674	3.22134e-05	0.000243292	Winged helix-turn-helix transcription repressor DNA-binding		Regulatory functions	DNA interactions
MA4236	1.84025	8.00355	45.7611	3.22331e-05	0.000243292	CoB--CoM heterodisulfide reductase subunit C	hdrC	Energy metabolism	Methanogenesis
MA0097	-1.7299	6.99031	45.7294	3.23335e-05	0.000243417	glycyl-tRNA synthetase (EC 6.1.1.14)	glyS	Protein synthesis	tRNA aminoacylation
MA2399	1.63931	4.96361	45.7217	3.2358e-05	0.000243417	Nitroreductase-like		Energy metabolism	Electron transport
MA3888	1.30311	8.03641	45.5477	3.29158e-05	0.000247199	predicted protein		Hypothetical proteins
MA3987	-1.36824	7.61908	45.5174	3.30138e-05	0.000247521	translation initiation factor 5A precursor (eIF-5A)	eif5A	Protein synthesis	Translation factors
MA0104a	-1.85706	4.34957	45.4399	3.3267e-05	0.000249003	Hypothetical protein		Hypothetical proteins
MA0682	-1.21767	5.13266	45.3698	3.34979e-05	0.000250314	RNA methyltransferase, TrmH family, group 1	trmH	Protein synthesis	tRNA and rRNA base modification
MA4651	1.97533	10.8233	45.2815	3.37912e-05	0.000252087	CBS-domain protein		Regulatory functions	Small molecule interactions
MA1803a	1.46985	5.847	45.2205	3.39955e-05	0.00025319	hypothetical protein		Hypothetical proteins
MA0440	-1.3912	5.28709	45.1468	3.42447e-05	0.000254624	dCTP deaminase	dcd	Purines, pyrimidines, nucleosides, and nucleotides	2'-Deoxyribonucleotide metabolism
MA1818	-1.23051	6.32785	45.1123	3.4362e-05	0.000255074	6,7-dimethyl-8-ribityllumazine synthase (EC 2.5.1.78)	ribE	Biosynthesis of cofactors, prosthetic groups, and carriers	Riboflavin, FMN, and FAD
MA1446	-1.73285	5.96078	45.0807	3.44697e-05	0.000255451	LSU ribosomal protein L21E	rpl21e	Protein synthesis	Ribosomal proteins: synthesis and modification
MA3417	-1.85545	7.89046	45.013	3.47024e-05	0.000256752	predicted protein		Hypothetical proteins
MA1967	1.48353	7.25102	44.9842	3.48019e-05	0.000257065	CODH nickel-insertion accessory protein	cooC	Protein fate	Protein modification and repair
MA0843	-1.91078	5.01855	44.9184	3.50302e-05	0.000258327	dipeptide ABC transporter, permease	dppC	Transport and binding proteins	Amino acids, peptides, and amines
MA1655	1.39695	5.13635	44.8738	3.5186e-05	0.00025905	Nitroreductase-like		Energy metabolism	Electron transport
MA4672	-1.57691	5.11228	44.8338	3.53265e-05	0.000259658	DNA-directed RNA polymerase, subunit P (EC 2.7.7.6)	rpoP	Transcription	DNA-dependent RNA polymerase
MA4167	1.37098	6.63569	44.788	3.54884e-05	0.000260422	redicted transcriptional regulator, contains HTH domain		Regulatory functions	DNA interactions
MA1982	-1.18874	6.62826	44.7536	3.56102e-05	0.00026089	indolepyruvate ferredoxin oxidoreductase, subunit alpha	iorA	Energy metabolism	Fermentation
MA0467	1.3221	4.0105	44.6528	3.59706e-05	0.000263101	putative serine-threonine phosphatase		Unknown function
MA3139	-1.28672	4.71264	44.5867	3.62092e-05	0.000264415	tRNA synthetase domain		Protein synthesis	tRNA aminoacylation
MA3445	1.39043	5.03461	44.5174	3.64617e-05	0.000265004	ribosome small subunit-dependent GTPase A	rsgA	Protein synthesis	Traslation factors
MA2278	1.83465	5.55793	44.517	3.64632e-05	0.000265004	pirin		Unknown function
MA0940	-1.20403	6.3866	44.516	3.64668e-05	0.000265004	alpha-ribazole phosphatase CobZ	cobZ	Biosynthesis of cofactors, prosthetic groups, and carriers	Heme, porphyrin, and cobalamin
MA1505	-1.57788	7.43665	44.4792	3.66013e-05	0.000265552	F420H2 dehydrogenase subunit M	fpoM	Energy metabolism	Electron transport
MA3427	1.51096	4.4139	44.4121	3.68489e-05	0.000266917	Domain of unknown function DUF4325 (Pfam PF14213)		Unknown function
MA0857	2.49119	6.31069	46.586	3.70059e-05	0.000267299	Hsp60		Protein fate	Proteiin folding and stabilization
MA1610	-1.3491	6.83676	44.3658	3.70207e-05	0.000267299	L-threonine synthase (EC 4.2.3.1)	thrC	Amino acid biosynthesis	Aspartate family
MA0774	2.05736	4.48165	44.3053	3.72465e-05	0.000268321	membrane protein		Unknown function
MA4277	-1.61087	10.2792	44.296	3.72817e-05	0.000268321	LSU ribosomal protein L12AE	rpl12	Protein synthesis	Ribosomal proteins: synthesis and modification
MA2409	1.89886	3.94651	44.1212	3.79443e-05	0.000272652	Periplasmic serine protease, ClpP class		Protein fate	Degradation of proteins, peptides, and glycopeptides
MA1210	-1.55571	5.50044	44.0014	3.84065e-05	0.000275533	Fe-only nitrogenase FeFe protein subunit AnfD precursor (EC 1.18.6.1)	anfD	Central intermediary metabolism	Nitrogen fixation
MA3099	-2.10269	3.98079	43.9328	3.86743e-05	0.000277012	RecA-superfamily ATPase, KaiC/GvpD/RAD55 family		DNA metabolism	DNA replication, recombination, and repair
MA3287	-1.43814	7.07861	43.9145	3.87463e-05	0.000277086	TldD/PmbA (Pfam PF01523)	pmbA	Protein fate	Degradation of proteins, peptides, and glycopeptides
MA0273	-1.27566	7.16886	43.7718	3.93116e-05	0.000280681	tetrahydromethanopterin S-methyltransferase, subunit B (EC 2.1.1.86)	mtrB	Energy metabolism	Methanogenesis
MA1177	-1.24512	5.03009	43.706	3.95755e-05	0.000282116	polysaccharide ABC transporter, ATP-binding protein		Transport and binding proteins	Sugars
MA0504	1.76259	3.54162	43.6642	3.97442e-05	0.00028287	transcriptional regulator, ArsR family		Regulatory functions	DNA interactions
MA0177	-2.33682	2.15433	43.6184	3.993e-05	0.000283743	Predicted proteins		Unknown function
MA3431	-1.59973	3.62043	43.6004	4.00036e-05	0.000283817	Hypothetical protein		Hypothetical proteins
MA4247	-1.86436	5.67027	43.4635	4.05665e-05	0.000287357	dipeptide ABC transporter, solute-binding protein	dppA	Transport and binding proteins	Amino acids, amines, and peptides
MA0098	1.45177	6.10383	43.3537	4.10251e-05	0.000289911	predicted protein		Hypothetical proteins
MA0094	-2.10855	4.09013	43.3462	4.10562e-05	0.000289911	Membrane protein		Unknown function
MA0694	-1.33412	6.57571	43.2816	4.13293e-05	0.00029088	CitG family protein	citG	Regulatory functions	Small molecule interactions
MA1303	1.67129	7.95738	43.2747	4.13586e-05	0.00029088	predicted protein		Hypothetical proteins
MA4275	-1.45116	9.86524	43.2678	4.13878e-05	0.00029088	LSU ribosomal protein L1P	rplA	Protein synthesis	Ribosomal proteins: synthesis and modification
MA1175	-1.41022	5.97208	43.1983	4.16841e-05	0.000292505	mannosyltransferase		Cell envelope	Biosynthesis and degradation of surface polysaccharides and lipopolysaccharides
MA2280	-1.59821	5.25948	42.9948	4.25665e-05	0.000298231	molybdenum ABC transporter, solute-binding protein	modA	Transport and binding proteins	Anions
MA1659	1.35577	5.34886	42.888	4.30383e-05	0.000300815	rubredoxin		Energy metabolism	Electron transport
MA0451	-1.59805	4.45735	42.8811	4.30693e-05	0.000300815	beta-phosphoglucomutase	pgmB	Energy metabolism	Biosynthesis and degradation of polysaccharides
MA2130	1.54241	3.38128	42.865	4.3141e-05	0.000300848	Protein of unknown function DUF86		Unknown function
MA2156	-2.00953	5.59809	42.7078	4.3849e-05	0.000305311	ABC-type Fe3+-hydroxamate transport system, periplasmic component		Transport and binding proteins	Cations and iron containing compounds
MA1262	-1.39868	8.47875	42.5927	4.43761e-05	0.000308503	DNA-directed RNA polymerase, subunit A" (EC 2.7.7.6)	rpoA2	Transcription	DNA-dependent RNA polymerase
MA1374	-1.30296	5.29696	42.5718	4.44726e-05	0.000308696	Diphthamide synthase (EF-2-diphthine--ammonia ligase)		Protein fate	Protein modification and repair
MA1341	-2.22022	4.65076	42.4555	4.50144e-05	0.000311975	Flavin reductase-like, FMN-binding		Energy metabolism	Electron transport
MA1901	1.26675	5.08257	42.4317	4.5126e-05	0.000312266	alcohol dehydrogenase (NADP+)	adh	Energy metabolism	Electron transport
MA1878	1.50332	7.44591	42.3502	4.55113e-05	0.000314198	sensory transduction histidine kinase		Regulatory functions	Small molecule interactions
MA0874	-2.16095	5.59018	42.3431	4.5545e-05	0.000314198	Membrane protein with PQQ binding site		Energy metabolism	Electron transport
MA1601	1.33791	3.73681	42.2369	4.60534e-05	0.000317218	predicted protein		Hypothetical proteins
MA3695	-1.79335	6.87095	42.2143	4.61624e-05	0.000317481	SSU ribosomal protein S24E	rps24e	Protein synthesis	Ribosomal proteins: synthesis and modification
MA0275	-1.31799	9.17495	42.1423	4.65122e-05	0.000319398	tetrahydromethanopterin S-methyltransferase, subunit D (EC 2.1.1.86)	mtrD	Transport and binding proteins	Cations and iron carrying compounds
MA4103	1.29994	7.62389	42.0623	4.69043e-05	0.000321599	3-Cys thioredoxin peroxidase (EC 1.11.1.15)	ahpC	Energy metabolism	Electron transport
MA2308	1.37638	4.34844	42.0287	4.70699e-05	0.000322242	DUF134 domain protein		Unknown function
MA4330	-1.25175	6.99846	42.0029	4.71976e-05	0.000322472	dolichyl-phosphate beta-D-mannosyltransferase		Cell envelope	Biosynthesis and degradation of surface polysaccharides and lipopolysaccharides
MA1781	-2.48766	4.95687	44.0248	4.7247e-05	0.000322472	ribonuclease P protein subunit Rpp14 (EC 3.1.26.5)	rnpB	Protein synthesis	tRNA and rRNA modifications
MA4027	1.27867	5.48813	41.891	4.77568e-05	0.000325404	DNA-damage-inducible protein P		DNA metabolism	DNA replication, recombination, and repair
MA0700	-1.59586	4.06346	41.8781	4.78215e-05	0.000325404	oligopeptide ABC transporter, permease protein	oppB	Transport and binding proteins	Amino acids, peptides and amines
MA0810	1.52386	6.18045	41.7883	4.82768e-05	0.000328005	TusA-related sulfurtransferase	tusA	Protein fate	Modification and repair
MA0587	-1.57804	6.76724	41.6893	4.87844e-05	0.000330492	glutamyl-tRNA synthetase (EC 6.1.1.17)	gltX	Protein synthesis	tRNA aminoacylation
MA3749	-1.72747	3.89706	41.6839	4.8812e-05	0.000330492	Putative Mn2+ efflux pump MntP	mntP	Transport and binding proteins	Cations and iron containing compounds
MA0977	1.23214	4.2695	41.6705	4.88816e-05	0.000330492	coenzyme F420-reducing hydrogenase, gamma subunit (EC 1.12.98.1)	frhG	Energy metabolism	Methanogenesis
MA0146	-1.3141	8.51339	41.6597	4.89373e-05	0.000330492	methylamine-specific methylcobalamin:coenzyme M methyltransferase	mtbA	Energy metabolism	Methanogenesis; methylamine
MA4118	-1.73426	8.00035	41.5996	4.92496e-05	0.000332102	Adenylosuccinate synthetase (EC 6.3.4.4)	purA	Purines, pyrimidines, nucleosides, and nucleotides	Purine ribonucleotide biosynthesis
MA1920	-1.37948	4.43997	41.5324	4.96019e-05	0.000333617	Methyltransferase type 11 (Pfam PF08241)		Unknown function
MA0218	-1.24717	7.26787	41.5284	4.96228e-05	0.000333617	1-(5-phosphoribosyl)-5-[(5-phosphoribosylamino)methylideneamino] imidazole-4-carboxamide isomerase (EC 5.3.1.16)	hisA	Amino acid biosynthesis	Histidine family
MA2363	-1.40169	6.39086	41.416	5.02188e-05	0.000337119	Calcineurin-like phosphoesterase superfamily domain (Pfam PF12850)		Unknown function
MA3390a	1.54265	6.58966	41.3989	5.031e-05	0.000337227	HEAT repeats		Unknown function
MA0379	1.27996	6.48146	41.3628	5.05038e-05	0.000338022	ribose 1,5-bisphosphate isomerase (EC 5.3.1.-)	eif2B2	Energy metabolism	Other
MA0923	-1.31462	8.88809	41.333	5.06642e-05	0.000338591	SSU ribosomal protein S8E	rps8e	Protein synthesis	Ribosomal proteins: synthesis and modification
MA2155	-1.42662	4.4398	41.2599	5.10607e-05	0.000340228	Ubiquinone/menaquinone biosynthesis C-methylase UbiE	ubiE	Biosynthesis of cofactors, prosthetic groups, and carriers	ubiquinone and other terpenoids
MA2691	1.55932	3.53195	41.2599	5.10607e-05	0.000340228	lipolytic enzyme		Fatty acid and phospholipid metabolism	Degradation
MA2860	1.70996	6.4876	41.1488	5.16697e-05	0.000343776	aldehyde dehydrogenase (NAD+)	aldH	Energy metabolism	Amino acids
MA2102	-2.0075	5.55702	41.0199	5.23873e-05	0.000348034	RNA-directed DNA polymerase (EC 2.7.7.49)		Transcription	RNA-directed DNA polymerase
MA0764	1.90971	2.69024	41.0027	5.24841e-05	0.000348163	Predicted nuclease of the RNAse H fold, HicB family		Unknown function
MA2677	1.56075	5.70514	40.9512	5.27749e-05	0.000349575	Uncharacterized FAD-dependent dehydrogenase		Energy metabolism	Electron transport
MA3495	1.51978	4.58294	40.9366	5.28576e-05	0.000349607	Tfp pilus assembly protein PilF	pilF	Cell motility	pili
MA1033	1.64293	6.00613	40.8018	5.3629e-05	0.000354188	Protein of unknown function DUF457 (Pfam PF04307)		Unknown function
MA0976	1.41886	3.55688	40.7657	5.3838e-05	0.000355046	coenzyme F420-reducing hydrogenase, delta subunit (EC 1.12.98.1)	frhD	Protein fate	Protein modification and repair
MA3865	1.5697	10.985	40.6235	5.46697e-05	0.000360003	acetyl-CoA decarbonylase/synthase gamma subunit (EC 2.1.1.-)	cdhE	Energy metabolism	Chemoautotrophy
MA1942	-2.05215	3.03054	40.5892	5.48728e-05	0.000360314	Membrane protein		Unknown function
MA1196	1.35579	5.13263	40.5699	5.49872e-05	0.000360314	Conserved hypothetical protein CHP02231 (Pfam PF13598)		Unknown function
MA3502	-1.29782	5.19052	40.5658	5.50115e-05	0.000360314	transposase, IS4 family		Mobile and extrachromosomal element functions	Transposons
MA4245	-1.67322	6.7535	40.5614	5.5038e-05	0.000360314	DUF134 domain protein		Unknown function
MA3727	1.51571	3.79261	40.4197	5.5889e-05	0.000365238	Cytochrome b5-like heme/steroid binding domain		Energy metabolism	Electron transport
MA3451	-2.33097	4.3399	41.473	5.60348e-05	0.000365238	iron ABC transporter, solute-binding protein		Transport and binding proteins	Cations and iron carrying compounds
MA2375	1.21664	5.62632	40.3866	5.609e-05	0.000365238	arylsulfatase	atsA	Protein synthesis	tRNA and rRNA base modification
MA2948	1.43006	5.44816	40.3717	5.61807e-05	0.000365238	transcriptional regulator, TetR family		Regulatory functions	DNA interactions
MA0965	1.64264	3.63298	40.3691	5.61968e-05	0.000365238	thioredoxin		Energy metabolism	Electron transport
MA4440	1.67971	3.97577	40.2696	5.68075e-05	0.000368576	polysaccharide deacetylase		Energy metabolism	Biosynthesis and degradation of polysaccharides
MA0276	-1.57436	9.61483	40.2588	5.68744e-05	0.000368576	tetrahydromethanopterin S-methyltransferase, subunit E (EC 2.1.1.86)	mtrE	Transport and binding proteins	Cations and iron carrying compounds
MA2793	1.11873	6.35715	40.1769	5.73836e-05	0.00037134	cell surface protein		Cell envelope	Surface structures
MA0914	-1.4135	6.71649	40.1169	5.77599e-05	0.000373237	AIR synthase-related protein (Pfam PF00586)		Protein fate	Protein modification and repair
MA2896	-1.31489	7.51274	40.0931	5.79105e-05	0.000373672	Ser-tRNA(Thr) hydrolase (EC 3.1.1.-)/threonyl-tRNA synthetase (EC 6.1.1.3)	thrS	Protein synthesis	tRNA aminoacylation
MA3319	1.8148	5.89331	40.0486	5.81926e-05	0.000374954	predicted protein		Hypothetical proteins
MA3201	-1.4892	5.87225	39.9424	5.8872e-05	0.000378788	histidinol dehydrogenase (EC 1.1.1.23)	hisD	Amino acid biosynthesis	Histidine family
MA1127	-1.95355	4.56573	39.9003	5.91445e-05	0.00037992	ribosomal RNA adenine dimethylase		Protein synthesis	tRNA and rRNA modification
MA0724	1.55072	6.36903	39.8891	5.92171e-05	0.00037992	Winged helix-turn-helix transcription repressor DNA-binding		Regulatory functions	DNA interactions
MA1095	-1.18322	8.5972	39.8055	5.97627e-05	0.000382874	protein translocase subunit secY/sec61 alpha	secY	Protein fate	Protein and peptide secretion and trafficking
MA3052	-1.70413	7.85888	39.7323	6.02448e-05	0.000384721	valyl-tRNA synthetase (EC 6.1.1.9)	valS	Protein synthesis	tRNA aminoacylation
MA2934	1.33252	5.62667	39.7264	6.02839e-05	0.000384721	conserved hypothetical protein		Regulatory functions	Small molecule interactions
MA1454	2.0245	5.81577	39.7228	6.0308e-05	0.000384721	Membrane associated protein		Unknown function
MA0138	-1.19134	6.51073	39.7005	6.04563e-05	0.000384833	protein translocase subunit secF	secF	Protein fate	Protein and peptide secretion and trafficking
MA4280	1.4457	4.42565	39.6858	6.05537e-05	0.000384833	Toxin-antitoxin system, RelE/ParE toxin family		Cellular processes	Toxin production and resistance
MA0939	-1.41082	6.86152	39.6815	6.05827e-05	0.000384833	cobalamin-5'-phosphate synthase (EC 2.7.8.26)	cobS	Biosynthesis of cofactors, prosthetic groups, and carriers	Heme, porphyrin, and cobalamin
MA0871	-2.10327	4.35647	39.649	6.07997e-05	0.000385666	Membrane protein		Unknown function
MA0192	-1.72132	4.49792	39.5292	6.16082e-05	0.000390243	putative RNA-binding protein, YhbY family		Unknown function
MA2239	-1.52084	4.23563	39.4728	6.19933e-05	0.00039213	Tetratricopeptide repeat-containing domain		Unknown function
MA1067	-1.39814	6.07807	39.4382	6.22306e-05	0.000393077	polysaccharide deacetylase		Cell envelope	Biosynthesis of surface polysaccharides and lipopolysaccharides
MA2268	1.41918	4.50473	39.4038	6.24684e-05	0.000394025	DNA-3-methyladenine glycosylase III (EC 3.2.2.-)		DNA metabolism	DNA replication, recombination, and repair
MA1208	-1.30541	5.8441	39.3747	6.26701e-05	0.000394742	Fe-only nitrogenase FeFe protein subunit AnfK (EC 1.18.6.1)	anfK	Central intermediary metabolism	Nitrogen fixation
MA0630	-1.79283	9.62529	39.3458	6.28707e-05	0.000395452	groES protein (Cpn10)	groES	Protein fate	Protein folding and stabilization
MA3583	-1.39187	6.32079	39.3011	6.31828e-05	0.000396858	ABC transporter, permease protein		Transport and binding proteins	Amino acids, peptides and amines
MA3694	-1.70183	7.96484	39.2353	6.36464e-05	0.000398911	Protein of unknown function DUF359		Unknown function
MA4091	-1.2685	4.63488	39.2269	6.37059e-05	0.000398911	Fe-S-cluster containining protein		Energy metabolism	Electron transport
MA1144	-1.42984	4.47775	39.1869	6.39897e-05	0.000398911	F420-nonreducing hydrogenase II maturation protease	vhtD	Protein fate	Protein modification and repair
MA3155	-1.38189	5.41714	39.1813	6.40295e-05	0.000398911	Predicted protein		Unknown function
MA3733	-1.21623	10.1357	39.1808	6.40331e-05	0.000398911	methylenetetrahydromethanopterin reductase (EC 1.5.99.11)	mer	Energy metabolism	Methanogenesis
MA1114	1.75774	5.13615	39.1794	6.40425e-05	0.000398911	Radical SAM enzyme with Fe-S domain		Energy metabolism	Electron transport
MA3569	3.44925	4.14057	46.4235	6.45505e-05	0.000401388	Membrane protein		Unknown function
MA1583	-1.08282	7.61689	39.0989	6.46189e-05	0.000401388	DNA gyrase subunit A (EC 5.99.1.3)	gyrA	DNA metabolism	DNA replication, recombination, and repair
MA0783	1.32171	8.5531	39.068	6.4842e-05	0.000402217	beta propeller repeat, Methanosarcina surface protein type		Cell envelope	Surface structures
MA1008	1.28904	4.66747	39.0523	6.49558e-05	0.000402367	peptide chain release factor subunit 1 (aeRF-1)	erf1	Protein synthesis	Translation factors
MA3619	1.45935	6.39734	39.0117	6.52499e-05	0.000403633	nucleoid protein MC1		Cellular processes	Cell division
MA2186	1.29	3.94973	38.815	6.6701e-05	0.000411521	dTDP-glucose 4,6-dehydratase (EC 4.2.1.46)	rfbB	Cell envelope	Biosynthesis and degradation of surface polysaccharides and lipopolysaccharides
MA3634	1.84759	3.2651	38.814	6.67084e-05	0.000411521	predicted protein		Hypothetical proteins
MA3207	1.11894	5.10826	38.801	6.6806e-05	0.000411558	DNA-3-methyladenine glycosylase II (EC 3.2.2.21)	alkA	DNA metabolism	DNA replication, recombination, and repair
MA2286	1.15828	5.60224	38.7602	6.71121e-05	0.000412877	amino acid:proton symporter, ABT family (TC 2.A.3.6.3)		Transport and binding proteins	Amino acids, peptides and amines
MA3860	1.61719	11.916	38.7109	6.74839e-05	0.000414597	acetyl-CoA decarbonylase/synthase alpha subunit (EC 1.2.99.2)	cdhA	Energy metabolism	Chemoautotrophy
MA4596	1.44074	7.14638	38.6675	6.78142e-05	0.000416057	HEAT repeat-containing protein		Unknown function
MA3742	1.31915	6.87629	38.565	6.86001e-05	0.000420304	Rubrerythrin		Transport and binding proteins	Cations and iron carrying compounds
MA1990	1.56995	3.38123	38.5509	6.87094e-05	0.0004204	predicted protein		Hypothetical proteins
MA0619	1.45313	4.5139	38.5241	6.89173e-05	0.000421095	sensory transduction histidine kinase		Regulatory functions	Small molecule interactions
MA3537	-1.56413	2.80663	38.5121	6.90104e-05	0.000421095	RmlC-like cupin domain		Unknown function
MA0771a	1.82641	2.03771	38.4128	6.97885e-05	0.000425265	inhibitor of cysteine peptidase		Protein fate	Degradation of proteins, peptides and glycopeptides
MA0728	1.87397	6.43436	38.3871	6.99908e-05	0.000425412	DNA ligase (ATP)	dnl1	DNA metabolism	DNA replication, recombination, and repair
MA0654	1.34357	4.7549	38.3857	7.00021e-05	0.000425412	Protein of unknown function DUF1614		Unknown function
MA4527	1.27398	5.02839	38.3527	7.02638e-05	0.000425676	S-adenosyl-L-methionine-dependent methyltransferase		Unknown function
MA0631	-1.58301	11.4706	38.3474	7.0306e-05	0.000425676	groEL protein (Cpn60)	groEL	Protein fate	Protein folding and stabilization
MA0100	1.18648	4.72451	38.3444	7.03299e-05	0.000425676	nucleotidyltransferase		Unknown function
MA4556	1.34072	4.31587	38.2219	7.13126e-05	0.000431043	Cobalamin (vitamin B12) biosynthesis CobW-like (Pfam PF02492)	cobW	Biosynthesis of cofactors, prosthetic groups, and carriers	Heme, porphyrin, and cobalamin
MA0183	-1.41882	8.31032	38.1787	7.16626e-05	0.000432576	LSU ribosomal protein L10AE	rplJ	Protein synthesis	Ribosomal proteins: synthesis and modification
MA0875	-1.96502	4.1175	38.1348	7.20214e-05	0.000434159	Membrane protein		Unknown function
MA3965	1.30119	6.57699	38.0889	7.23976e-05	0.000435841	flavoredoxin	flr	Energy metabolism	Electron transport
MA3452	-2.05701	2.9021	37.9374	7.36582e-05	0.000442837	iron ABC transporter, permease		Transport and binding proteins	Cations and iron carrying compounds
MA2296	2.44083	2.3902	37.8862	7.409e-05	0.000444837	Membrane protein		Unknown function
MA0219	-1.11181	6.83503	37.8599	7.43126e-05	0.000445247	imidazoleglycerol-phosphate dehydratase (EC 4.2.1.19)	hisB	Amino acid biosynthesis	Histidine family
MA4512	-1.57642	6.95309	37.8375	7.4503e-05	0.000445247	acetyltransferase (GNAT) family protein		Unknown function
MA0827	-1.25313	7.80628	37.8375	7.45036e-05	0.000445247	Hypothetical protein		Hypothetical proteins
MA2985	1.39396	8.25527	37.8245	7.46141e-05	0.000445247	predicted protein		Hypothetical proteins
MA4258	-1.31002	6.88387	37.8198	7.46539e-05	0.000445247	precorrin-8X methylmutase (EC 5.4.1.2)	cbiC	Biosynthesis of cofactors, prosthetic groups, and carriers	Heme, porphyrin, and cobalamin
MA0954	1.33359	5.83772	37.7758	7.50314e-05	0.000446904	Domain of unknown function DUF11 (Pfam PF01345)		Unknown function
MA4551	-1.24888	6.67439	37.7278	7.54443e-05	0.000448769	methanogenesis marker radical SAM protein		Unknown function
MA1278	-1.54421	6.23122	37.7157	7.55492e-05	0.000448798	pantothenate synthetase (EC 6.3.2.1)		Biosynthesis of cofactors, prosthetic groups, and carriers	Pantothenate and CoA biosynthesis
MA1907	-1.46978	3.537	37.6966	7.57147e-05	0.000449187	Tetratricopeptide TPR2 (Pfam PF07719)		Unknown function
MA3591	1.19876	6.14059	37.6747	7.59051e-05	0.000449187	Uncharacterized conserved protein, AMMECR1 domain		Unknown function
MA4004	1.24366	5.88014	37.6669	7.59733e-05	0.000449187	flap endonuclease 1 (EC 3.1.-.-)	fen	DNA metabolism	DNA replication, recombination, and repair
MA0938	-1.36435	5.62889	37.6622	7.60147e-05	0.000449187	adenosylcobinamide-phosphate guanylyltransferase (EC 2.7.7.62)	cobY	Biosynthesis of cofactors, prosthetic groups, and carriers	Heme, porphyrin, and cobalamin
MA4147	1.22288	4.26672	37.6334	7.62659e-05	0.000450079	metallo-beta-lactamase family protein		Unknown function
MA1168	1.24353	5.70651	37.597	7.65859e-05	0.000451374	cyclic pyranopterin monophosphate synthase subunit MoaC (EC 4.1.99.18)	moaC	Biosynthesis of cofactors, prosthetic groups, and carriers	Molybdopterin
MA3441	1.79064	4.87571	37.4313	7.80608e-05	0.000459464	NADPH nitroreductase (oxygen-insensitive)		Energy metabolism	Electron transport
MA4350	-1.07374	6.65861	37.3313	7.89666e-05	0.000464039	molybdopterin molybdochelatase (EC 2.10.1.1)	moeA	Biosynthesis of cofactors, prosthetic groups, and carriers	Molybdenum cofactor biosynthesis
MA0959	-1.72484	5.99136	37.3158	7.91084e-05	0.000464039	quinolinate synthetase (EC 2.5.1.72)	nadA	Biosynthesis of cofactors, prosthetic groups, and carriers	Pyridine nucleotides
MA1956	-1.38638	6.6463	37.3115	7.9148e-05	0.000464039	phenylalanyl-tRNA synthetase beta subunit (EC 6.1.1.20)	pheT	Protein synthesis	tRNA aminoacylation
MA4011	-1.2141	4.6179	37.2268	7.99269e-05	0.000467994	Predicted transcriptional regulator, contains HTH domain		Regulatory functions	DNA interactions
MA0285	-1.56706	7.27223	37.1724	8.0433e-05	0.000470345	S-layer domain protein		Cell envelope	Surface structures
MA3301	1.63067	4.6382	37.1486	8.06547e-05	0.000471028	Membrane protein		Unknown function
MA0036	-1.24814	6.28901	37.1091	8.10257e-05	0.00047258	signal sequence peptidase		Protein fate	Protein secretion and trafficking
MA1153	-1.69599	3.97393	37.0804	8.12961e-05	0.000473542	2-methylthioadenine synthase	miaB	Protein synthesis	tRNA and rRNA base modification
MA3653	2.1603	1.60744	37.0138	8.19276e-05	0.000476351	predicted protein		Hypothetical proteins
MA4296	1.51187	2.37045	36.9984	8.2075e-05	0.000476351	predicted protein		Hypothetical proteins
MA2115	-2.40134	2.76476	36.9961	8.20966e-05	0.000476351	Membrane protein		Unknown function
MA0016	1.5876	4.97355	36.971	8.23377e-05	0.000477134	chemotaxis response regulator	cheY	Cellular processes	Chemotaxis
MA1023	-1.37199	5.45065	36.9596	8.24471e-05	0.000477152	indolepyruvate ferredoxin oxidoreductase, subunit iorB (EC 1.2.7.8)	iorB	Energy metabolism	Tryptophan degradation
MA4558	1.58032	4.10062	36.9081	8.29432e-05	0.000479405	Methanogenic corrinoid protein MtbC1	mtbC1	Energy metabolism	Electron transport
MA1817	-1.12004	6.65993	36.8536	8.3472e-05	0.000481841	riboflavin synthase alpha chain (EC 2.5.1.9)	ribC	Biosynthesis of cofactors, prosthetic groups, and carriers	Riboflavin, FMN, and FAD
MA2169	1.55597	3.34958	36.8364	8.36399e-05	0.000482191	dolichyl-phosphate beta-D-mannosyltransferase		Cell envelope	Glycosyltransferase
MA3385n	1.44228	3.1106	36.8071	8.39264e-05	0.000482793	predicted protein		Hypothetical proteins
MA2963	1.69826	4.98161	36.8038	8.39593e-05	0.000482793	4Fe-4S ferredoxin	fdx	Energy metabolism	Electron transport
MA4386	1.21908	7.13421	36.6773	8.52111e-05	0.000489125	Chaperonin GroEL (HSP60 family)	hsp6 -4	Protein fate	Protein folding and stabilization
MA3245	1.50676	4.2526	36.6706	8.52784e-05	0.000489125	Membrane protein		Unknown function
MA3718	1.41784	3.26056	36.6482	8.55025e-05	0.000489785	PP-binding domain protein		Unknown function
MA2986	1.28375	4.44148	36.6063	8.59242e-05	0.000491091	anthranilate synthase, component II (EC 4.1.3.27)	trpG	Amino acid biosynthesis	Aromatic amino acid family
MA0596	-1.71797	8.72885	36.6038	8.59491e-05	0.000491091	LSU ribosomal protein L13P	rplM	Protein synthesis	Ribosomal proteins: synthesis and modification
MA2788	-1.56288	4.52272	36.4943	8.70624e-05	0.000496652	Membrane protein		Unknown function
MA0962	1.19099	7.15242	36.4864	8.71436e-05	0.000496652	methionine adenosyltransferase (EC 2.5.1.6)	metK	Amino acid biosynthesis	Methionine
MA1742	-1.94077	5.39883	36.4751	8.72587e-05	0.000496678	PGF-pre-PGF domain		Unknown function
MA4279	1.48998	6.4682	36.4559	8.74563e-05	0.000497173	coenzyme PQQ synthesis protein E	pqqE	Biosynthesis of cofactors, prosthetic groups, and carriers	PQQ
MA4120	-1.56193	5.80197	36.3953	8.80837e-05	0.000500106	Protein of unknown function DUF131 (Pfam PF01998)		Unknown function
MA3785	2.19707	7.873	38.0014	8.82023e-05	0.000500147	predicted protein		Hypothetical proteins
MA0750	1.15035	5.56224	36.362	8.84297e-05	0.000500496	HTH ArsR-type DNA-binding domain	arsR	Regulatory functions	DNA interactions
MA3015	1.09617	7.95184	36.3565	8.84876e-05	0.000500496	Transcription regulator HTH, Crp		Regulatory functions	DNA interactions
MA3306	-1.58784	4.82078	36.3459	8.85981e-05	0.000500496	CDP-2,3-bis-(O-geranylgeranyl)-sn-glycerol synthase	carS	Cell envelope	Biosynthesis and degradation of surface polysaccharides and lipopolysaccharides
MA4091a	-1.45606	4.03247	36.2972	8.91089e-05	0.000502749	hypothetical protein		Hypothetical proteins
MA2716	-1.47893	8.37444	36.2677	8.94205e-05	0.000503874	quinolinate synthetase (EC 2.5.1.72)	nadA	Biosynthesis of cofactors, prosthetic groups, and carriers	Pyridine nucleotides
MA3836	3.36161	4.31367	42.6666	8.99743e-05	0.000506045	Membrane protein		Unknown function
MA3072	-1.16309	6.37389	36.2102	9.00312e-05	0.000506045	Sulphur relay, DsrE/F-like protein (Pfam PF02635)		Central intermediary metabolism	Sulfur assimilation
MA4243	-1.70568	4.67725	36.1528	9.06454e-05	0.000508735	Dinitrogenase iron-molybdenum cofactor biosynthesis	nifX	Biosynthesis of cofactors, prosthetic groups, and carriers	iron-molybdenum cofactor
MA3195	-1.28093	6.8888	36.1443	9.07364e-05	0.000508735	Small nuclear ribonucleoprotein, LSM family		Transcription	RNA degradation
MA3469	1.38216	3.50741	36.1278	9.09148e-05	0.0005091	predicted protein		Hypothetical proteins
MA2332	1.13018	4.91712	35.9866	9.24525e-05	0.000516741	predicted protein		Hypothetical proteins
MA0761	1.80379	4.50294	35.9814	9.25094e-05	0.000516741	exoenzymes regulatory protein precursor	aepA	Protein fate	Degradation of proteins, peptides, and glycopeptides
MA0935	-1.18763	4.83083	35.9147	9.32463e-05	0.00052021	Hypothetical protein		Hypothetical proteins
MA4239	1.23282	4.92972	35.8884	9.35395e-05	0.000521198	Protein of unknown function DUF1847 (Pfam PF08901)		Unknown function
MA3947	1.35708	4.88318	35.8471	9.4001e-05	0.000523121	Uncharacterized conserved protein, DUF302 family		Unknown function
MA2897	1.4865	8.65909	35.7224	9.54129e-05	0.000530321	Helicase/UvrB domain (Pfam PF04851)		DNA metabolism	DNA replication, recombination, and repair
MA3181	1.39073	3.31308	35.6417	9.63389e-05	0.00053395	integral membrane protein	matE	Transport and binding proteins	multidrug efflux pump
MA2663	1.63583	6.39058	35.6392	9.63685e-05	0.00053395	Protein of unknown function DUF2207, membrane (Pfam PF09972)		Unknown function
MA3652	1.98059	3.01551	35.6345	9.64226e-05	0.00053395	amidinotransferase		Energy metabolism	Amino acids and amines
MA3247	1.27737	5.33184	35.5883	9.69579e-05	0.000536254	ABC-type transport system, involved in lipoprotein release, permease component	lolC	Transport and binding proteins	lipoprotein release
MA3978	-1.77276	6.3108	35.5586	9.7305e-05	0.000537498	beta-lysine acetyltransferase (EC 2.3.1.-)		Amino acid biosynthesis	beta lysine synthesis
MA1373	-1.37901	5.47143	35.5485	9.74224e-05	0.000537498	Sugar or nucleoside kinase, ribokinase family		Energy metabolism	Amino sugar and nucleotide sugar metabolism
MA0826	-1.03443	6.59596	35.5203	9.77534e-05	0.000538663	histone acetyltransferase	hat	Transcription	Transcription factors
MA1467	1.53677	2.30935	35.5045	9.79391e-05	0.000539025	predicted protein		Hypothetical proteins
MA1816	-1.18515	8.5872	35.4419	9.86797e-05	0.000541378	L-aspartate aminotransferase apoenzyme (EC 2.6.1.1	aspC	Amino acid biosynthesis	Serine family
MA2077	1.32158	4.07322	35.4419	9.86799e-05	0.000541378	DNA-(apurinic or apyrimidinic site) lyase	xth	DNA metabolism	DNA replication, recombination, and repair
MA1819	-1.21231	7.81606	35.4378	9.87283e-05	0.000541378	aspartate aminotransferase	aspB	Amino acid biosynthesis	Aspartate family
MA4638	1.02389	7.05555	35.3727	9.95055e-05	0.000544975	RNA:NAD 2'-phosphotransferase, TPT1/KptA family	kptA	Transcription	RNA processing
MA1358	1.60682	2.7605	35.309	0.000100274	0.000548517	copper binding protein, plastocyanin/azurin family		Energy metabolism	Electron transport
MA1120	-1.29229	3.75823	35.257	0.000100906	0.000551298	ABC transporter, ATP-binding protein		Transport and binding proteins	Amino acids, peptides and amines
MA3068	-1.47983	2.79262	35.2342	0.000101184	0.000552149	chemotaxis response regulator	cheY	Cellular processes	Chemotaxis
MA0512	1.25985	6.09539	35.2005	0.000101598	0.000553735	surface antigen gene		Unknown function
MA1799	1.28577	5.58261	35.1865	0.000101771	0.000554004	flavodoxin		Energy metabolism	Electron transport
MA0870	-1.46396	4.7053	35.118	0.000102618	0.00055794	Energy-coupling factor transporter ATP-binding protein EcfA2	ecfA2	Transport and binding proteins	Unknown substrate
MA3990	1.27447	4.48653	35.0864	0.000103012	0.000559211	MutT related protein	mutT	DNA metabolism	DNA replication, recombination, and repair
MA0960	1.2098	6.34227	35.0685	0.000103237	0.000559211	PGF-pre-PGF domain protein		Unknown function
MA3043	1.21385	7.01823	35.0661	0.000103267	0.000559211	haloacid dehalogenase-like hydrolase		Unknown function
MA2454	1.18926	4.79193	35.0595	0.00010335	0.000559211	Secreted protein containing bacterial Ig-like domain and vWFA domain		Cell envelope	Surface structures
MA0805	1.82381	6.00182	35.039	0.000103607	0.00055978	cation efflux system protein	cdf	Transport and binding proteins	Cations and iron carrying compounds
MA0944	7.94382	-0.519448	36.017	0.000103704	0.00055978	transposase, IS4 family		Mobile and extrachromosomal element functions	Transposons
MA0488	-1.18411	5.43378	34.9816	0.000104333	0.000562497	cell surface protein		Cell envelope	Surface structures
MA3689	-1.35591	7.15481	34.9149	0.000105184	0.000566402	IMP biosynthesis enzyme PurP, C-terminal (Pfam PF06973)	purP	Purines, pyrimidines, nucleosides, and nucleotides	Purine metabolism
MA0842	-2.31086	6.15465	37.5462	0.000105665	0.000568314	oligopeptide ABC transporter, permease	oppB	Transport and binding proteins	Amino acids, peptides and amines
MA1800	1.3729	6.31498	34.8019	0.000106643	0.000572206	sensory transduction histidine kinase		Regulatory functions	Small molecule interactions
MA2011	1.50974	3.51353	34.7969	0.000106708	0.000572206	glyoxalase		Unknown function
MA1675	-1.36313	4.34685	34.7894	0.000106807	0.000572206	Protein of unknown function DUF81 (Pfam PF01925)		Unknown function
MA3738	1.37285	4.87689	34.7824	0.000106898	0.000572206	predicted protein		Hypothetical proteins
MA0887	-1.48752	5.23411	34.7471	0.00010736	0.000573514	phosphate ABC transporter substrate-binding protein, PhoT family (TC 3.A.1.7.1)	pstS	Transport and binding proteins	Anions
MA0118	-1.21743	5.32833	34.7362	0.000107503	0.000573514	histidinol phosphate aminotransferase apoenzyme (EC 2.6.1.9)	hisC	Amino acid biosynthesis	Histidine family
MA0642	-1.47241	8.10166	34.7345	0.000107526	0.000573514	Proteasome assembly chaperone (PAC2) family protein		Protein fate	Protein folding and stabilization
MA1691	-1.42081	4.38783	34.6741	0.000108323	0.000577081	DUF711 domain protein		Unknown function
MA2615	-1.69932	6.33793	34.6499	0.000108645	0.000578111	Mitochondrial biogenesis protein AIM24 (Pfam PF01987)		Unknown function
MA0073a	1.18	7.42237	34.6331	0.000108869	0.000578617	glutaredoxin-like protein		Energy metabolism	Electron transport
MA0847	1.07316	6.55272	34.6043	0.000109255	0.000579979	Uroporphyrinogen decarboxylase	uroD	Biosynthesis of cofactors, prosthetic groups, and carriers	Heme, porphyrin, and cobalamin
MA0615	1.63327	4.10697	34.5119	0.000110502	0.000585908	transmembrane transport protein (DitE homolog)	ditE	Transport and binding proteins	Unknown substrate
MA1279	-1.35867	5.41789	34.4817	0.000110912	0.000587391	pantothenate kinase (EC 2.7.1.33)	pok	Biosynthesis of cofactors, prosthetic groups, and carriers	Pantothenate and CoA biosynthesis
MA1178	-1.17359	6.17121	34.4324	0.000111588	0.000590273	Methionine biosynthesis MetW (Pfam PF07021)	metW	Amino acid biosynthesis	Methionine
MA1128	-2.33578	4.01411	35.3429	0.000112226	0.000592948	ABC-type Fe3+-hydroxamate transport system, periplasmic component		Transport and binding proteins	Cations and iron carrying compounds
MA3426	1.2815	3.66828	34.3303	0.000113002	0.000596348	PIN domain (Pfam PF01850)		Unknown function
MA0503	2.08155	1.30313	34.2337	0.000114359	0.0006028	predicted protein		Hypothetical proteins
MA0779	1.59536	5.17862	34.2216	0.00011453	0.000602994	methylcobamide:CoM methyltransferase isozyme M	cmtM	Energy metabolism	Methanogenesis
MA1866	-1.30309	4.42246	34.2092	0.000114706	0.000603216	Predicted ATP-dependent endonuclease of the OLD family, contains P-loop ATPase and TOPRIM domains		DNA metabolism	DNA replication, recombination, and repair
MA3075	1.29597	7.88018	34.0519	0.000116965	0.000614373	2-oxoacid ferredoxin oxidoreductase, subunit alpha	korA	Energy metabolism	TCA cycle
MA4486	1.49115	5.23286	33.9693	0.000118172	0.00061999	Protein of unknown function DUF1673, Methanosarcina species (Pfam PF07895)		Unknown function
MA2610	-1.24931	5.17424	33.9325	0.000118716	0.000622114	Zinc finger, AN1-type		Unknown function
MA0792	1.55954	3.61606	33.8931	0.0001193	0.000624447	arginine deiminase (EC 3.5.3.6)	arcA	Amino acid biosynthesis	Arginine
MA0081	1.28929	8.63009	33.873	0.0001196	0.000624482	polyphosphate kinase	ppk	Central intermediary metabolism	Phosphorus compounds
MA0444	1.71389	3.69366	33.8729	0.000119601	0.000624482	iron-sulfur flavoprotein	isf-5	Energy metabolism	Electron transport
MA0007	1.25707	6.64501	33.8647	0.000119724	0.000624482	Zn-dependent protease		Protein fate	Degradation of proteins
MA3687	-1.25483	5.63721	33.8334	0.000120192	0.000625354	Membrane Protein of unknown function DUF63		Unknown function
MA2238	1.11992	6.57854	33.8292	0.000120256	0.000625354	putative methanogenesis marker protein 8		Unknown function
MA1137	-1.27114	5.89733	33.8256	0.000120309	0.000625354	hydrogenase expression/formation protein	hypB	Protein fate	Protein modification and repair
MA3668	1.39119	5.15308	33.7934	0.000120794	0.00062715	CRISPR-associated protein, Cst1 family	cst1	Mobile and extrachromosomal element functions	CRISPR
MA2868	1.37227	8.25791	33.7137	0.000122004	0.000632703	CoB--CoM heterodisulfide reductase subunit A	hdrA	Energy metabolism	Methanogenesis
MA3782	1.40388	5.13001	33.6895	0.000122375	0.000633239	cell surface protein		Cell envelope	Surface structures
MA1499	-1.38675	6.81505	33.6885	0.000122389	0.000633239	F420H2 dehydrogenase subunit H	fpoH	Energy metabolism	Electron transport
MA3716	1.17545	4.18867	33.6302	0.000123288	0.000637152	tRNA(Ile)-lysidine synthase TilS/MesJ		Protein synthesis	tRNA and rRNA base modification
MA0101	1.14037	4.37449	33.5838	0.000124008	0.000639237	Protein of unknown function DUF86 (Pfam PF01934)		Unknown function
MA2575	1.17494	7.43163	33.5815	0.000124043	0.000639237	predicted protein		Unknown function
MA4601	-1.22367	7.45192	33.5767	0.000124118	0.000639237	oligopeptide ABC transporter, solute-binding protein	oppA	Transport and binding proteins	Amino acids, peptides and amines
MA3835	3.40189	3.86796	39.1929	0.000125103	0.000643572	predicted protein		Hypothetical proteins
MA4101	-1.31549	7.0285	33.3705	0.000127383	0.000653602	glutamate 5-kinase (EC 2.7.2.11)	proB	Amino acid biosynthesis	Glutamate family
MA3136	-1.35446	6.94209	33.3668	0.000127442	0.000653602	peptidylprolyl isomerase		Protein fate	Protein modification and repair
MA1176	-1.30786	4.64294	33.3639	0.00012749	0.000653602	polysaccharide ABC transporter, permease protein		Transport and binding proteins	Polysaccharides
MA2971	-1.38332	4.11192	33.3156	0.00012827	0.000656157	monomethylamine corrinoid protein	mtmC	Energy metabolism	Methanogenesis
MA1958	1.44813	6.22717	33.3149	0.00012828	0.000656157	acetolactate synthase, large subunit (EC 2.2.1.6)	ilvB	Amino acid biosynthesis	Pyruvate family
MA1686	-1.85315	4.06309	33.3047	0.000128447	0.000656262	3',5'-cyclic-nucleotide phosphodiesterase	cdpA	Regulatory functions	Signal transduction mechanisms
MA0035	-1.11051	5.10802	33.2712	0.000128991	0.000658293	tRNA-U20-dihydrouridine synthase	dus	Protein synthesis	tRNA and rRNA base modification
MA1708	-1.14446	4.55184	33.2438	0.00012944	0.000659836	uncharacterized Fe-S protein		Energy metabolism	Electron transport
MA1271	-1.14914	5.44681	33.2339	0.000129602	0.000659913	ABC-type Fe3+ transport system		Transport and binding proteins	Cations and iron carrying compounds
MA3691	-1.14686	5.92409	33.2196	0.000129837	0.00066036	rRNA-processing protein FCF1		Protein synthesis	tRNA and rRNA modification
MA1514	-1.6167	2.81909	33.2076	0.000130034	0.000660616	Natrialba phage PhiCh1, Orf96 (Pfam PF02697)		Mobile and extrachromosomal element functions	Phage
MA2826	1.36369	9.59906	33.1764	0.000130549	0.000662376	Flp pilus assembly protein TadD, contains TPR repeats	tadD	Cell motility	pili
MA3861	1.57752	10.0008	33.1688	0.000130676	0.000662376	acetyl-CoA decarbonylase/synthase epsilon subunit	cdhB	Energy metabolism	Chemoautotrophy
MA3376a	-1.32184	6.32802	33.1471	0.000131035	0.000663446	Hypothetical protein		Hypothetical proteins
MA2012	1.42063	2.41512	33.0826	0.000132112	0.00066815	response regulator receiver	cheY	Regulatory functions	Small molecule interactions
MA0442	-1.53001	3.15074	33.0227	0.000133123	0.000672502	Hypothetical protein		Hypothetical proteins
MA1590	-1.23622	5.93553	32.9843	0.000133776	0.000675041	Surface protein		Cell envelope	Surface structures
MA1681	-2.91423	1.16837	32.9686	0.000134043	0.000675632	Hypothetical protein		Hypothetical proteins
MA1491	-1.01602	6.60853	32.9545	0.000134284	0.000676088	FO synthase subunit 1 (EC 2.5.1.77)	cofG	Biosynthesis of cofactors, prosthetic groups, and carriers	F42 biosynthesis
MA0517	1.25364	3.29343	32.7809	0.000137294	0.000690468	predicted protein		Hypothetical proteins
MA1115	1.45046	3.98066	32.7434	0.000137955	0.000693018	predicted protein		Hypothetical proteins
MA1274	1.05051	7.4432	32.7174	0.000138416	0.000694555	sensory transduction histidine kinase		Regulatory functions	Small molecule interactions
MA0216	-1.19544	8.94744	32.6722	0.000139219	0.000697792	methionine adenosyltransferase (EC 2.5.1.6)	mat	Amino acid biosynthesis	Methionine
MA4104	2.05459	4.37518	33.543	0.000139403	0.000697792	Uncharacterized conserved protein YbgA, DUF1722 family		Unknown function
MA2448	1.40196	6.1306	32.6337	0.000139909	0.000697792	potassium channel protein	trkA	Transport and binding proteins	Potassium channel
MA3751	-1.36966	4.65351	32.6305	0.000139966	0.000697792	3-isopropylmalate dehydratase, small subunit (EC 4.2.1.33)	leuD	Amino acid biosynthesis	Isoleucine biosynthesis
MA2579	2.35384	0.565386	32.629	0.000139994	0.000697792	transposase		Mobile and extrachromosomal element functions	Transposons
MA2202	2.35384	0.565386	32.629	0.000139994	0.000697792	transposase		Mobile and extrachromosomal element functions	Transposons
MA4676	2.87469	2.35582	33.4786	0.000140511	0.000699596	Membrane protein		Unknown function
MA1022	-1.24322	7.06241	32.5784	0.000140907	0.000700788	indolepyruvate ferredoxin oxidoreductase, subunit alpha	iorA	Energy metabolism	Pyruvate family
MA2362	-1.21664	7.60846	32.555	0.000141331	0.000702123	P-loop containing nucleoside triphosphate hydrolase		Unknown function
MA4046	-1.16164	8.16052	32.5016	0.000142307	0.000706188	methionyl-tRNA synthetase (EC 6.1.1.10)	metG	Protein synthesis	tRNA aminoacylation
MA1490	-1.02807	7.24762	32.4504	0.000143249	0.000710079	FO synthase subunit 2 (EC 2.5.1.77)	cofH	Biosynthesis of cofactors, prosthetic groups, and carriers	F42 biosynthesis
MA1250	-1.33695	6.37347	32.368	0.000144781	0.000716881	oligopeptide ABC transporter, oligopeptide-binding protein	oppA	Transport and binding proteins	Amino acids, peptides and amines
MA2679	-1.47275	3.51036	32.3314	0.000145468	0.000719491	transposase		Mobile and extrachromosomal element functions
MA0513	1.32823	3.38008	32.3062	0.000145942	0.000720684	maltose O-acetyltransferase	maa	Central intermediary metabolism	acetyltransferase activity
MA3690	-1.11927	8.95939	32.3016	0.00014603	0.000720684	translation initiation factor 2 subunit gamma (aeIF-2g)	eif2G	Protein synthesis	Translation factors
MA1518	-1.31525	3.69068	32.2627	0.000146768	0.00072297	Na+-dependent transporter, SNF family		Transport and binding proteins	Cations and iron carrying compounds
MA0182	-1.48835	8.00249	32.2601	0.000146816	0.00072297	translation initiation factor 2 subunit beta (aeIF-2b)	eif5	Protein synthesis	Translation factors
MA0095	-2.92294	0.306274	32.1827	0.000148298	0.000729468	MULE transposase domain (Pfam PF10551)		Mobile and extrachromosomal element functions	Transposons
MA0592	-1.18342	8.65766	32.1384	0.000149153	0.000732873	D-3-phosphoglycerate dehydrogenase (EC 1.1.1.95)	serA	Amino acid biosynthesis	Serine family
MA4290	1.1418	4.59711	32.1231	0.000149449	0.000733525	conserved hypothetical protein		Energy metabolism	Electron transport
MA2135	1.24343	3.9473	32.1095	0.000149715	0.000734028	Uncharacterised protein family UPF0395 (Pfam PF07927)		Unknown function
MA3608	-1.37069	4.84934	32.0195	0.000151479	0.000741868	iron-sulfur flavoprotein	isf-15	Energy metabolism	Electron transport
MA2466	1.74727	4.59311	31.8968	0.000153923	0.000753016	MULE transposase domain (Pfam PF10551)		Mobile and extrachromosomal element functions	Transposons
MA2607	2.57553	0.187599	31.8629	0.000154608	0.000755543	predicted protein		Unknown function
MA3159	1.47322	3.84675	31.8361	0.00015515	0.000756931	type I restriction modification system protein		DNA metabolism	DNA replication, recombination and repair
MA2839	-1.15484	4.81959	31.8322	0.000155229	0.000756931	ABC-type transport system, involved in lipoprotein release, permease component		Transport and binding proteins	lipoprotein export
MA3864	1.43201	10.6981	31.5841	0.000160368	0.000781142	acetyl-CoA decarbonylase/synthase delta subunit	cdhD	Energy metabolism	Chemoautotrophy
MA4473	-1.17654	8.86463	31.5746	0.00016057	0.000781276	dihydrodipicolinate synthase (EC 4.2.1.52)	dapA	Amino acid biosynthesis	Aspartate family
MA1111	-1.83721	7.58919	32.2435	0.000161762	0.000786228	DNA-directed RNA polymerase, subunit D (EC 2.7.7.6)	rpoD	Transcription	DNA-dependent RNA polymerase
MA3399	1.26483	4.28166	31.5016	0.000162123	0.000787127	P-loop containing nucleoside triphosphate hydrolases		Unknown function
MA2244	-1.04295	6.20364	31.4933	0.0001623	0.000787138	phenylacetate-CoA ligase (EC 6.2.1.30)	paaK	Energy metabolism	Phenylalanine metabolism
MA0906	1.67371	1.80583	31.445	0.000163339	0.000791322	microbial collagenase domain		Cell envelope	Surface structures
MA0545	1.09888	7.10728	31.4106	0.000164083	0.0007937	Uncharacterized archaeal Zn-finger protein		Unknown function
MA0530	2.5982	5.12226	36.5072	0.000164183	0.0007937	transmembrane protein MttP	eamA	Transport and binding proteins	drug/metabolite transporter
MA3886	-1.07922	6.83964	31.3528	0.000165342	0.000798443	prolyl-tRNA synthetase (EC 6.1.1.15)	proS	Protein synthesis	tRNA aminoacylation
MA0593	-1.07785	4.12353	31.2873	0.000166784	0.000804539	Protein of unknown function DUF2240 (Pfam PF09999)		Unknown function
MA2152	-1.23164	3.73317	31.1241	0.000170441	0.000818965	ubiquinone/menaquinone biosynthesis methyltransferase	ubiE	Biosynthesis of cofactors, prosthetic groups, and carriers	ubiquinone and other terpenoid-quinone biosynthesis
MA1045	-1.71899	4.16115	31.1225	0.000170478	0.000818965	transposase, IS4 family		Mobile and extrachromosomal element functions	Transposons
MA1458	-1.07205	6.08055	31.1221	0.000170486	0.000818965	transcriptional regulator, ArsR family	arsR	Regulatory functions	DNA interactions
MA0866	-1.63145	7.59188	31.1184	0.000170571	0.000818965	PhoU domain (Pfam PF01895)	phoU	Regulatory functions	Small molecule interactions
MA0215	1.1412	7.04006	31.1063	0.000170845	0.000818965	Proteinase inhibitor I42, chagasin		Regulatory functions	Protein interactions
MA1945	1.18625	3.18349	31.1053	0.000170868	0.000818965	S-adenosyl-L-methionine-dependent methyltransferase		Unknown function
MA3042	1.18748	6.88683	31.0973	0.000171051	0.000818967	Aminoglycoside phosphotransferase		Unknown function
MA3885	-0.972557	7.20065	31.0487	0.000172162	0.00082341	zinc finger protein ZPR1 homolog		Unknown function
MA0605	-1.33086	7.95425	31.0072	0.000173118	0.000827101	beta-CASP ribonuclease, RNase J family	rnj	Transcription	RNA degradation
MA1579	1.30188	5.80855	30.9778	0.000173801	0.000829478	transposase		Mobile and extrachromosomal element functions	Transposons
MA4396	1.18398	9.24943	30.9135	0.000175302	0.000835756	hydantoinase	hyuA	Biosynthesis of cofactors, prosthetic groups	methanofuran biosynthesis
MA4110	-1.13763	8.24317	30.8089	0.000177776	0.00084665	prefoldin, subunit alpha	pfdA	Protein fate	Protein folding and stabilization
MA0135	-1.28472	4.89122	30.7518	0.000179146	0.00085227	coenzyme F420-0 gamma-glutamyl ligase (EC 6.3.2.31)	cofE	Biosynthesis of cofactors, prosthetic groups, and carriers	Other
MA3643	1.44527	6.4319	30.7227	0.000179849	0.00085471	cupin superfamily		Unknown function
MA1974	-1.69179	4.67463	30.627	0.000182181	0.000864878	tRNA(Ile)-lysidine synthase TilS/MesJ		Protein synthesis	tRNA and rRNA base modification
MA0715	-1.79547	4.3047	30.5418	0.000184286	0.000873949	Formylmethanofuran dehydrogenase, subunit E domain	fmdE	Energy metabolism	Methanogenesis
MA2214	-1.4511	3.89484	30.5193	0.000184849	0.000875692	permease		Transport and binding proteins
MA2361	-1.9003	1.26847	30.5006	0.000185317	0.000876984	Predicted protein		Unknown function
MA3905	1.44941	4.8162	30.4864	0.000185672	0.00087774	oligopeptide ABC transporter, solute-binding protein	oppA	Transport and binding proteins	Amino acids, peptides and amines
MA3263	-1.98311	3.75331	30.4478	0.000186646	0.000879323	Putative effector of murein hydrolase LrgA, UPF0299 family	lrgA	Regulatory functions
MA3710	1.19519	5.18795	30.4441	0.000186738	0.000879323	4Fe-4S ferredoxin	fdx	Energy metabolism	Electron transport
MA2025	-1.12085	4.70981	30.444	0.000186741	0.000879323	Predicted protein		Unknown function
MA3833	2.32701	3.44113	31.2286	0.00018679	0.000879323	predicted protein		Hypothetical proteins
MA3728	1.40025	3.23958	30.4015	0.00018782	0.000883245	yridoxamine 5'-phosphate oxidase-like, FMN-binding domain (Pfam PF01243)		Unknown function
MA0744	1.12523	3.6853	30.3708	0.000188604	0.000886004	predicted protein		Hypothetical proteins
MA3076	1.20969	5.38715	30.3332	0.000189568	0.000889604	2-oxoacid ferredoxin oxidoreductase, subunit beta	korB	Energy metabolism	TCA cycle
MA0405	-1.20751	4.07422	30.3002	0.00019042	0.00089267	Predicted oxidoreductase (related to aryl-alcohol dehydrogenase)		Energy metabolism	Electron transport
MA0072	1.10995	10.2442	30.2432	0.000191903	0.000898171	ribonucleoside-triphosphate reductase class III catalytic subunit (EC 1.17.4.2)	nrdD	Purines, pyrimidines, nucleosides, and nucleotides	2'-Deoxyribonucleotide metabolism
MA0907	1.42	2.17139	30.2385	0.000192025	0.000898171	serine proteinase		Protein fate	Degradation of proteins, peptides, and glycopeptides
MA4132	2.06126	1.62754	30.2213	0.000192477	0.000898171	transposase		Mobile and extrachromosomal element functions	Transposons
MA1534	2.06126	1.62754	30.2213	0.000192477	0.000898171	transposase		Mobile and extrachromosomal element functions	Transposons
MA0438	-1.48615	3.16054	30.2149	0.000192643	0.000898171	Hypothetical protein		Hypothetical proteins
MA1709	-1.46131	4.20851	30.2092	0.000192794	0.000898171	Peptidase U32		Protein fate	Degradation of proteins, peptides, and glycopeptides
MA1480	-1.39734	5.01447	30.1768	0.000193646	0.000901207	potassium uptake protein	trkA1	Transport and binding proteins	Cations and iron carrying compounds
MA3206	-1.35811	6.69671	30.084	0.000196116	0.000911754	putative mRNA 3-end processing factor		Transcription	mRNA processing
MA2706n	1.37485	6.71282	30.0722	0.000196432	0.000912282	cell surface protein		Cell envelope	Surface structures
MA1442	0.939643	7.66509	30.0144	0.000197992	0.000918576	Predicted nucleic acid-binding OB-fold protein		Unknown function
MA2125	2.27268	0.826293	29.9832	0.000198839	0.000921555	predicted protein		Hypothetical proteins
MA1227	-1.18058	4.21638	29.9349	0.000200161	0.000926724	ABC transporter, ATP-binding protein		Transport and binding proteins	Amino acids, peptides and amines
MA4453	1.35695	4.59224	29.9226	0.000200498	0.000927329	glycosyltransferase		Cell envelope	Glycosyltransferase
MA3616	1.56511	2.74116	29.8344	0.000202944	0.000937675	predicted protein		Hypothetical proteins
MA3519	-1.20873	6.46655	29.8225	0.000203275	0.00093824	methylenetetrahydrofolate dehydrogenase (NADP+)		Biosynthesis of cofactors, prosthetic groups, and carriers	Folate
MA0077	-1.4207	5.74562	29.7714	0.00020471	0.000943896	alpha/beta-Hydrolases		Unknown function
MA3347	-1.18836	5.94	29.7127	0.000206374	0.00095059	ribosomal RNA adenine dimethylase		Protein synthesis	Ribosomal proteins: synthesis and modification
MA2357	-1.48598	2.79681	29.6925	0.000206949	0.000952263	Putative transposase IS4/IS5 family (Pfam PF13340)		Mobile and extrachromosomal element functions	Transposons
MA3565	1.09303	7.852	29.6844	0.00020718	0.00095235	CBS domain protein		Unknown function
MA3856	-1.24365	5.8438	29.6287	0.000208782	0.000957928	Protein of unknown function DUF1464		Unknown function
MA2121	1.29215	4.84006	29.6273	0.00020882	0.000957928	Predicted transcriptional regulator, contains HTH domain		Regulatory functions	DNA interactions
MA1404	1.13926	3.90971	29.5906	0.000209885	0.00096183	Membrane protein		Unknown function
MA1100	-1.06759	5.93143	29.5767	0.000210289	0.0009627	Predicted protein		Unknown function
MA4248	-1.13128	3.77464	29.5655	0.000210615	0.000963013	Ubiquinone/menaquinone biosynthesis C-methylase UbiE	ubiE	Biosynthesis of cofactors, prosthetic groups	ubiquinone and other terpenoids
MA3345	1.22156	8.78534	29.5596	0.000210786	0.000963013	glyceraldehyde 3-phosphate dehydrogenase (NAD(P)+) (EC 1.2.1.59)	gap	Energy metabolism	Glycolysis/Gluconeogenesis
MA1554	1.26567	6.57028	29.547	0.000211155	0.000963716	Predicted flavin-nucleotide-binding protein, pyridoxine 5'-phosphate oxidase superfamily		Energy metabolism	Electron transport
MA0324	-1.41071	5.2272	29.5206	0.000211928	0.000966261	molybdenum ABC transporter, permease protein	modB	Transport and binding proteins	Anions
MA4650	1.56815	10.4202	29.5128	0.000212158	0.000966332	CBS-domain-containing protein		Regulatory functions	Small molecule interactions
MA0014	1.36914	6.36587	29.4664	0.000213529	0.000971588	chemotaxis sensor histidine kinase	cheA	Cellular processes	Chemotaxis
MA1822	-2.12951	6.40013	31.9773	0.000214288	0.00097383	4Fe-4S ferredoxin		Energy metabolism	Electron transport
MA1507	-1.46607	5.58568	29.4352	0.000214455	0.00097383	F420H2 dehydrogenase subunit O	fpoO	Energy metabolism	Electron transport
MA1838	1.04999	5.2118	29.3729	0.000216321	0.000981312	cell surface protein with cytochrome d1 domain		Cell envelope	Surface structures
MA1566	-1.20433	6.23737	29.3263	0.00021773	0.000986584	pyridoxine biosynthesis protein	pdxT	Biosynthesis of cofactors, prosthetic groups, and carriers	Pyridoxine
MA4365	1.13173	4.64081	29.3199	0.000217923	0.000986584	ABC-type Na+ efflux pump, permease component		Transport and binding proteins	Cations and iron containing compounds
MA2078	0.948409	7.3693	29.3053	0.000218368	0.000987603	Protoporphyrinogen IX dehydrogenase (menaquinone)	hemG	Biosynthesis of cofactors, prosthetic groups, and carriers	Heme biosynthesis
MA2163	1.18974	3.50322	29.2753	0.000219283	0.000990746	methylcobamide:CoM methyltransferase isozyme M	mtaA	Energy metabolism	Methanogenesis
MA0804	1.15422	5.8471	29.1499	0.00022316	0.00100725	S-adenosyl-L-methionine-dependent methyltransferase		Unknown function
MA3676	-2.09554	4.60848	30.2677	0.000223556	0.00100802	ABC transporter, ATP-binding protein		Transport and binding proteins	Cations and iron carrying compounds
MA4347	1.47077	4.50815	29.1165	0.000224207	0.00100967	demethylmenaquinone methyltransferase (EC 2.1.1.163)	menG	Biosynthesis of cofactors, prosthetic groups, and carriers	menaquinone biosynthesis
MA1009	1.30042	7.08961	29.1113	0.000224371	0.00100967	transposase		Mobile and extrachromosomal element functions	Transposons
MA0531	2.09032	3.19162	29.0946	0.000224894	0.00101101	predicted protein		Hypothetical proteins
MA1562	-1.60797	4.32316	29.0732	0.00022557	0.00101304	Adenylate cyclase, class 3		Regulatory functions	Small molecule interactions
MA4349	-0.960257	6.68812	29.0463	0.000226424	0.00101523	branched chain amino acid aminotransferase apoenzyme (EC 2.6.1.42)	ilvE	Amino acid biosynthesis	Pyruvate family
MA2402	1.73533	2.65229	29.0384	0.000226675	0.00101523	Membrane protein		Unknown function
MA0913	-1.18627	4.93604	29.0365	0.000226736	0.00101523	imidazole glycerol phosphate synthase subunit hisH (EC 2.4.2.-)	hisH	Amino acid biosynthesis	Histidine family
MA0611	1.04838	4.76958	29.0033	0.000227794	0.00101895	Threonine/homoserine/homoserine lactone efflux protein		Transport and binding proteins	Proteins, peptides and amines
MA0188	1.30948	6.09499	28.9753	0.000228694	0.00102195	Tetratricopeptide repeat-containing domain		Unknown function
MA0075	-1.00292	7.34926	28.8885	0.000231503	0.00103348	myo-inositol-1-phosphate synthase		Fatty acid and phospholipids	Biosynthesis
MA3748	-1.05981	5.34029	28.8701	0.000232106	0.00103514	3-isopropylmalate dehydrogenase (EC 1.1.1.85)	leuB	Amino acid biosynthesis	Leucine biosynthesis
MA2911	-1.2069	5.07197	28.8379	0.000233163	0.00103883	ketoisovalerate ferredoxin oxidoreductase, delta subunit (EC 1.2.7.7)	vorD	Energy metabolism	Amino acid, peptide degradation
MA2167	1.30947	3.7098	28.83	0.000233421	0.00103894	iron-sulfur flavoprotein	isf-12	Energy metabolism	Electron transport
MA2010	1.19155	3.00085	28.7658	0.000235548	0.00104737	CTP:2,3-di-O-geranylgeranyl-sn-glycero-1-phosphate cytidyltransferase (EC 2.7.7.-)		Protein fate	Protein modification and repair
MA3862	1.41229	11.4216	28.699	0.000237785	0.00105628	acetyl-CoA decarbonylase/synthase beta subunit (EC 2.3.1.169)	cdhC	Energy metabolism	Chemoautotrophy
MA2959	-1.12391	8.77035	28.6746	0.00023861	0.00105889	Parallel beta-helix repeat		Unknown function
MA0757	1.22986	4.9035	28.6585	0.000239155	0.00106026	Metallo-dependent phosphatases		Unknown function
MA1950	1.33831	4.59336	28.6254	0.000240279	0.0010642	Aminotransferase, class V/Cysteine desulfurase (Pfam PF00266)		Unknown function
MA1905	1.29595	3.09865	28.5666	0.000242293	0.00107206	carbon starvation protein A	cstA	Regulatory functions	Small molecule interactions
MA3398	1.54779	2.1442	28.5169	0.000244012	0.0010786	Small-conductance mechanosensitive channel	mscS	Cell envelope	ion channel
MA2390	-1.07634	5.12797	28.4978	0.000244676	0.00108047	Predicted protein		Unknown function
MA4451	-2.11653	1.25995	28.441	0.000246666	0.00108819	Hypothetical protein		Hypothetical proteins
MA4446	2.48257	6.27998	32.7004	0.000248562	0.00109497	Glycosyl transferase, family 2 (Pfam PF00535)		Cell envelope	Glycosyltransferase
MA4288	1.48247	2.23713	28.3774	0.000248914	0.00109497	predicted protein		Hypothetical proteins
MA1493	-1.18627	4.46844	28.3768	0.000248935	0.00109497	ferredoxin	fdx	Energy metabolism	Electron transport
MA0113	-1.03707	5.02034	28.3112	0.000251282	0.00110421	NUDIX hydrolase		DNA metabolism	DNA replication, recombination, and repair
MA1765	-1.49417	4.75122	28.295	0.000251863	0.00110471	Membrane protein		Unknown function
MA2977	2.39817	0.461422	28.2943	0.000251887	0.00110471	predicted protein		Hypothetical proteins
MA0970	1.24565	6.60293	28.2862	0.000252182	0.00110493	sensory transduction histidine kinase		Regulatory functions	Small molecule interactions
MA1611	-1.11712	7.64239	28.2606	0.000253106	0.00110789	leucine--tRNA ligase	leuS	Protein synthesis	tRNA aminoacylation
MA3069	-1.62639	2.71065	28.2536	0.000253362	0.00110794	Chemotaxis signal transduction system protein F	cheF	Cellular processes	Chemotaxis
MA1268	-1.36276	3.94535	28.1678	0.000256497	0.00112028	response regulator receiver		Regulatory functions	Small molecule interactions
MA2184	-1.06239	4.2555	28.1628	0.000256684	0.00112028	dTDP-4-dehydrorhamnose reductase (EC 1.1.1.133)	rmlD	Cell envelope	Biosynthesis and degradation of surface polysaccharides and lipopolysaccharides
MA0759	1.4529	6.93221	28.1052	0.000258816	0.00112849	sensory transduction histidine kinase		Regulatory functions	Small molecule interactions
MA4281	1.37609	5.66122	28.081	0.000259718	0.00113132	predicted protein		Hypothetical proteins
MA0934	1.12293	4.64175	27.995	0.00026296	0.00114408	dimethylamine corrinoid protein	mtbC	Energy metabolism	Methanogenesis; methylamine
MA2556	1.54039	4.69652	27.9898	0.000263157	0.00114408	Domain of unknown function DUF1638 (Pfam PF07796)		Unknown function
MA4374	1.23748	4.7374	27.9681	0.000263982	0.00114656	Ubiquinone/menaquinone biosynthesis C-methylase UbiE	ubiE	Biosynthesis of cofactors, prosthetic groups, and carriers	ubiquinone biosynthesis
MA3167	1.11572	6.13277	27.9583	0.000264354	0.00114707	Nitrite and sulphite reductase 4Fe-4S domain-like		Energy metabolism	Electron transport
MA4246	-1.23402	7.19212	27.9368	0.000265179	0.00114918	Chromosome partitioning ATPase, Mrp family, contains Fe-S cluster		Cellular processes	Cell division
MA4485	1.51292	5.67659	27.9322	0.000265353	0.00114918	predicted protein		Hypothetical proteins
MA3672	1.12687	3.35561	27.8956	0.000266763	0.00115418	CRISPR-associated protein, Cas6 family	cas6	Mobile and extrachromosomal element functions	CRISPR
MA2576	1.08321	5.29957	27.8727	0.000267648	0.00115689	Membrane protein		Unknown function
MA4244	-1.89702	3.79246	27.7881	0.00027095	0.00117003	Dinitrogenase iron-molybdenum cofactor biosynthesis	nifX	Biosynthesis of cofactors, prosthetic groups, and carriers	iron-molybdenum cofactor
MA3239	1.17451	4.59644	27.769	0.000271699	0.00117214	Membrane protein		Unknown function
MA3262	-1.62104	4.14088	27.7452	0.000272642	0.00117508	LrgB-like protein (Pfam PF04172)	lrgB	Cell envelope	Biosynthesis and degradation of murein sacculus and peptidoglycan
MA1024n	-1.69708	3.68213	27.6935	0.000274697	0.0011828	Transposase, IS4-like (Pfam PF01609)		Mobile and extrachromosomal element functions	Transposons
MA1770	0.961447	4.63549	27.6855	0.000275017	0.00118305	Domain of unknown function DUF1638 (Pfam PF07796)		Unknown function
MA0222	-1.42131	3.07615	27.6508	0.000276409	0.0011879	Membrane protein		Unknown function
MA1342	1.23569	8.71318	27.6414	0.000276789	0.00118839	P-type copper-transporting ATPase	copA	Transport and binding proteins	Cations and iron carrying compounds
MA1354	1.02145	6.44506	27.6236	0.000277508	0.00119034	acetolactate synthase, large subunit (EC 2.2.1.6)	ilvB	Amino acid biosynthesis	Pyruvate family
MA2182	-1.61842	2.55878	27.5769	0.000279401	0.00119732	Peptidoglycan/LPS O-acetylase OafA/YrhL, contains acyltransferase and SGNH-hydrolase domains		Cell envelope	Biosynthesis and degradation of murein sacculus and peptidoglycan
MA4427	-2.13126	2.12106	27.5135	0.000282	0.0012073	Uncharacterised conserved protein UCP037409, membrane transporter, MTH672		Transport and binding proteins	Unknown substrate
MA2288	-2.55502	1.78832	27.4824	0.000283289	0.00121167	Hypothetical protein		Hypothetical proteins
MA1658	1.19428	6.04848	27.394	0.000286977	0.00122627	glutaredoxin		Energy metabolism	Electron transport
MA0796	1.43704	2.97248	27.3606	0.000288389	0.0012311	alkylhydroperoxidase AhpD family core domain	ahpD	Unknown function
MA3881	-1.54753	4.70071	27.3491	0.000288876	0.0012311	sugar transport family protein		Transport and binding proteins	Sugars
MA1506	-1.46956	6.80548	27.3478	0.000288929	0.0012311	F420H2 dehydrogenase subunit N	fpoN	Energy metabolism	Electron transport
MA1212	-1.82908	1.66373	27.2716	0.000292184	0.00124271	nitrogen regulatory protein P-II family	nifI1	Regulatory functions	Small molecule interactions
MA3984	-1.93938	2.50063	27.2711	0.000292206	0.00124271	transcriptional regulator, XRE family		Regulatory functions	DNA interactions
MA0079	-1.02719	4.79963	27.2559	0.000292859	0.0012443	HTH ArsR-type DNA-binding domain		Regulatory functions	DNA interactions
MA0121	-1.34587	4.65117	27.2435	0.000293395	0.00124537	tRNA-guanine transglycosylase, archaeosine-15-forming		Protein synthesis	tRNA and rRNA base modification
MA0953	1.07017	5.14778	27.2372	0.000293665	0.00124537	cell division protein FtsZ	ftsZ	Cellular processes	Cell division
MA3255	-1.43686	3.05073	27.219	0.000294456	0.00124755	Secreted protein		Unknown function
MA1494	-1.58489	5.00713	27.2001	0.000295275	0.00124984	Hypothetical protein		Hypothetical proteins
MA3759	1.92849	1.78009	27.1919	0.000295633	0.00125018	transposase		Mobile and extrachromosomal element functions	Transposons
MA3513	1.16616	4.21264	27.1591	0.000297067	0.00125506	Domain of unknown function DUF1638 (Pfam PF07796)		Unknown function
MA2787	-1.15398	3.39479	27.1229	0.000298659	0.0012606	predicted protein		Hypothetical proteins
MA2260	1.09279	4.32442	27.1037	0.000299506	0.00126299	Protein of unknown function DUF3795 (Pfam PF12675)		Unknown function
MA2690	-1.46029	6.65126	27.0654	0.000301208	0.00126897	phosphoenolpyruvate carboxylase, type 2 (EC 4.1.1.31)	ppc	Energy metabolism	Pyruvate metabolism
MA2159	1.22388	5.71549	27.0153	0.000303449	0.00127544	DUF2683 domain protein		Unknown function
MA2849	1.85806	2.85613	27.0147	0.00030348	0.00127544	Membrane protein		Unknown function
MA0905	1.16075	7.97113	27.0121	0.000303595	0.00127544	glycogen debranching enzyme-related protein (4-alpha-glucanotransferase)	gde	Energy metabolism	Biosynthesis and degradation of polysaccharides
MA1481	1.14671	5.41472	26.9198	0.000307781	0.00129182	sodium transport protein	trkH	Transport and binding proteins	Cations and iron carrying compounds
MA0754	2.19864	0.214174	26.9118	0.000308148	0.00129215	Membrane protein		Unknown function
MA2232	-1.42777	4.91403	26.8906	0.00030912	0.00129466	P-loop containing nucleoside triphosphate hydrolase		Unknown function
MA2681	-1.34076	3.68595	26.8861	0.000309323	0.00129466	reverse transcriptase		Transcription	RNA-directed DNA polymerase
MA4102	-1.41363	4.90446	26.8304	0.000311897	0.00130422	pyrroline-5-carboxylate reductase (EC 1.5.1.2)	proC	Amino acid biosynthesis	Glutamate family
MA1894	1.58272	2.0692	26.823	0.000312245	0.00130446	Membrane protein		Unknown function
MA0565	-1.36436	3.39589	26.7127	0.000317423	0.00132473	Membrane protein		Unknown function
MA2105	-1.56506	2.20617	26.7071	0.000317687	0.00132473	Restriction endonuclease, type I, HsdS (Pfam PF01420)		DNA metabolism	DNA replication, recombination, and repair
MA3780	-1.26287	4.49281	26.6614	0.000319866	0.00133258	dTDP-4-dehydrorhamnose 3,5-epimerase (EC 5.1.3.13)	rfbC	Cell envelope	Biosynthesis and degradation of surface polysaccharides and lipopolysaccharides
MA1346	1.342	3.29069	26.6522	0.000320306	0.00133317	drug-efflux transporter		Transport and binding proteins	Unknown substrate
MA2830	1.59305	4.29743	26.645	0.000320653	0.00133338	predicted protein		Unknown function
MA2453	1.19066	4.03511	26.5709	0.000324234	0.00134703	Membrane protein		Unknown function
MA4402	-0.934319	5.61301	26.5496	0.00032527	0.00135008	undecaprenyl diphosphate synthase	uppS	Cell envelope	Biosynthesis and degradation of surface polysaccharides and lipopolysaccharides
MA2859	1.03393	4.36042	26.5247	0.000326488	0.00135389	acetylornithine aminotransferase	puuE	Energy metabolism	Propanoate metabolism
MA3138	-0.956731	5.14825	26.5127	0.000327079	0.00135508	peptidylprolyl isomerase		Protein fate	Protein modification and repair
MA4418	1.49124	4.80457	26.4686	0.000329254	0.00136215	nucleotidyltransferase		Purines, pyrimidines, nucleosides, and nucleotides	Unknown
MA1532	1.04114	4.90508	26.4658	0.00032939	0.00136215	predicted protein		Hypothetical proteins
MA2389	1.28088	8.09543	26.4346	0.000330939	0.00136695	Winged helix-turn-helix transcription repressor DNA-binding		Regulatory functions	DNA interactions
MA4362	0.965255	6.18268	26.4302	0.000331161	0.00136695	PAS domain S-box		Regulatory functions	Small molecule interactions
MA2942	-1.07637	4.44279	26.3867	0.000333337	0.00137362	transposase, IS4 family		Mobile and extrachromosomal element functions	Transposons
MA4050	1.15094	7.84554	26.3857	0.000333388	0.00137362	glucan 1,4-alpha-glucosidase		Energy metabolism	Biosynthesis and degradation of polysaccharides
MA0105	-0.924165	6.95659	26.3734	0.000334006	0.00137491	cyclic pyranopterin monophosphate synthase subunit MoaA (EC 4.1.99.18)	moaA	Biosynthesis of cofactors, prosthetic groups, and carriers	Molybdopterin
MA2339	1.36471	5.23764	26.3425	0.000335566	0.00137946	Protein of unknown function DUF4386 (Pfam PF14329)		Unknown function
MA2814	1.43382	6.64654	26.3394	0.000335726	0.00137946	transcriptional regulator, CopG family	nikR	Regulatory functions	DNA interactions
MA2325	1.01186	6.47817	26.3225	0.000336581	0.00138171	predicted protein		Unknown function
MA1828	-1.15708	3.80001	26.2458	0.000340506	0.00139636	integrase		Mobile and extrachromosomal element functions	Phage
MA0595	-1.47277	8.00591	26.2406	0.000340773	0.00139636	LSU ribosomal protein L18AE	rpl18e	Protein synthesis	Ribosomal proteins: synthesis and modification
MA3762	-2.25485	0.69381	26.2232	0.000341676	0.00139878	Hypothetical protein		Hypothetical proteins
MA3109	-1.12398	4.66678	26.2075	0.000342485	0.00140082	Predicted protein		Unknown function
MA1680	1.30981	3.40933	26.0943	0.000348419	0.00142379	Iron sulphur-containing domain, CDGSH-type (Pfam PF09360)		Energy metabolism	Electron transport
MA4660	-1.16622	5.10454	26.0737	0.000349512	0.00142696	P-loop containing nucleoside triphosphate hydrolase		Unknown function
MA3693	-1.09864	4.98255	26.0345	0.000351604	0.0014342	DNA-directed RNA polymerase, subunit E'' (EC 2.7.7.6)	rpoE2	Transcription	DNA-dependent RNA polymerase
MA2193	1.33733	4.43969	25.9435	0.000356518	0.00145292	Tetratricopeptide-like helical		Unknown function
MA0338	-1.09785	5.69534	25.93	0.000357251	0.00145453	Protein of unknown function DUF2953 (Pfam PF11167)		Unknown function
MA3525	-1.06222	5.56993	25.9146	0.000358092	0.00145453	tRNA(Ile2) 2-agmatinylcytidine synthetase		Protein synthesis	tRNA aminoacylation
MA1065	-1.39674	3.7082	25.9144	0.000358103	0.00145453	S-adenosyl-L-methionine-dependent methyltransferase		Unknown function
MA4055	-1.23053	7.42128	25.9125	0.000358206	0.00145453	phosphoribosylformylglycinamidine synthase subunit II (EC 6.3.5.3)	purL	Purines, pyrimidines, nucleosides, and nucleotides	Purine ribonucleotide biosynthesis
MA0287	-1.59379	5.25244	25.8737	0.00036034	0.00146187	Sugar-specific transcriptional regulator TrmB	trmB	Regulatory functions	DNA interactions
MA0334	-1.42035	6.58096	25.8364	0.000362398	0.00146889	Na+-driven multidrug efflux pump	matE	Transport and binding proteins	Other
MA1064	-1.21498	4.33751	25.8254	0.000363011	0.00147005	Predicted glycosyltransferase		Cell envelope	glycosyltransferase
MA3972	1.39872	8.16707	25.7994	0.000364462	0.0014746	Uncharacterized 2Fe-2 and 4Fe-4S clusters-containing protein, contains DUF4445 domain		Energy metabolism	Electron transport
MA0597	-1.44185	7.69932	25.7512	0.000367166	0.0014842	SSU ribosomal protein S9P	rpsI	Protein synthesis	Ribosomal proteins: synthesis and modification
MA0937	-1.00334	7.12188	25.7112	0.000369428	0.001492	FeS assembly ATPase SufC	sufC	Biosynthesis of cofactors, prosthetic groups, and carriers	FeS clusters
MA0202	-1.80161	5.71121	26.2863	0.000370653	0.0014956	3-isopropylmalate dehydratase, small subunit (EC 4.2.1.33)	leuD	Amino acid biosynthesis	Isoleucine biosynthesis
MA2827	-1.07113	4.5739	25.6764	0.000371406	0.00149729	HD-domain/PDEase-like		Unknown function
MA0330	1.20201	3.65432	25.6673	0.000371928	0.00149805	NADPH nitroreductase (oxygen-insensitive)		Energy metabolism	Electron transport
MA3341	1.28061	3.60108	25.6588	0.000372413	0.00149866	membrane protein		Unknown function
MA0259	1.00356	6.55049	25.6335	0.000373865	0.00150316	Parallel beta-helix repeat		Unknown function
MA0372	-2.4424	3.9475	28.5187	0.000375908	0.00151002	uridylate kinase	pyrH	Purines, pyrimidines, nucleosides, and nucleotides	Nucleotide and nucleoside interconversions
MA0824	-0.997614	6.03292	25.583	0.000376788	0.0015122	Predicted protein		Unknown function
MA4168	1.35146	5.57411	25.5373	0.000379454	0.0015208	Membrane protein		Unknown function
MA3105	2.69377	4.17552	29.148	0.000379608	0.0015208	predicted protein		Unknown function
MA0594	1.09745	5.67269	25.5145	0.000380792	0.00152418	indolepyruvate decarboxylase	ipdC	Energy metabolism	Amino acids and amines
MA0722	-0.965367	6.84038	25.5058	0.000381302	0.00152487	Sep-tRNA:Cys-tRNA synthase (EC 2.5.1.73)	pscS	Protein synthesis	tRNA aminoacylation
MA2388	1.21286	7.144	25.4932	0.000382047	0.00152586	conserved hypothetical protein		Hypothetical proteins
MA3383	1.16325	4.2117	25.4891	0.000382291	0.00152586	conserved hypothetical protein		Unknown function
MA0643	-1.48457	4.80595	25.4844	0.00038257	0.00152586	rRNA maturation protein Nop10, contains Zn-ribbon domain		Protein synthesis	tRNA and rRNA base modification
MA3203	-1.11903	5.6088	25.4632	0.000383826	0.00152952	Replicative superfamily II helicase		DNA metabolism	DNA replication, recombination, and repair
MA2428	1.86977	1.02744	25.4568	0.000384208	0.00152968	Protein of unknown function DUF2082, nucleic-acid-binding, Zn-ribbon (Pfam PF09855)		Regulatory functions	DNA interactions
MA4607	-1.73324	4.76005	25.948	0.000385436	0.00153321	triosephosphate isomerase (EC 5.3.1.1)	tpiA	Energy metabolism	Glycolysis/gluconeogenesis
MA0064	-1.2439	6.33336	25.3528	0.000390451	0.00155178	sulfonate ABC transporter, permease protein	ssuC	Transport and binding proteins	Anions
MA4407	1.20195	8.50349	25.3469	0.000390807	0.00155182	Fe-S cluster assembly scaffold protein SufB	sufB	Protein fate	Protein folding and stabilization
MA0063	-1.13612	5.18788	25.3364	0.000391446	0.00155299	sulfonate ABC transporter, ATP-binding protein	ssuB	Transport and binding proteins	Anions
MA4483	1.47946	5.54492	25.2744	0.000395234	0.00156654	Transposase InsO and inactivated derivatives		Mobile and extrachromosomal element functions	Transposons
MA0492	1.17049	3.25669	25.2663	0.000395732	0.00156654	Membrane protein		Unknown function
MA2005	-1.3629	3.84731	25.2634	0.000395908	0.00156654	Protein of unknown function DUF2119		Unknown function
MA0126	1.27691	3.7269	25.237	0.000397544	0.00157163	DUF1894 domain protein		Unknown function
MA4649	1.18603	9.20368	25.2304	0.000397948	0.00157184	CBS domain protein		Unknown function
MA2676	-0.971187	4.64275	25.1976	0.000399987	0.00157851	inorganic pyrophosphatase	ppa	Energy metabolism	Phosphorylation
MA1443	0.881148	7.73078	25.1473	0.000403141	0.00158956	predicted protein		Hypothetical proteins
MA2547	-1.74897	1.01299	25.1336	0.000404007	0.00159102	Domain of unknown function DUF4405 (Pfam PF14358)		Unknown function
MA2517	0.931574	6.332	25.1302	0.00040422	0.00159102	Protein of unknown function DUF460 (Pfam PF04312)		Unknown function
MA2047	-1.34694	3.14696	25.1168	0.000405068	0.00159296	Protein of unknown function DUF3147 (Pfam PF11345)		Unknown function
MA1169	1.46916	5.64079	25.1086	0.000405585	0.0015936	Membrane protein		Unknown function
MA1264	-1.17279	8.79675	25.1029	0.000405949	0.00159363	DNA-directed RNA polymerase, subunit B' (EC 2.7.7.6)	rpoB1	Transcription	DNA-dependent RNA polymerase
MA1805	-0.982813	4.75846	25.08	0.000407403	0.00159795	tetrahydromethanopterin S-methyltransferase, subunit A (EC 2.1.1.86)	mtrA	Transport and binding proteins	Cations and iron carrying compounds
MA4309	0.8782	6.35433	25.0329	0.000410416	0.00160836	cell surface protein with PQQ domain		Cell envelope	Surface structures
MA0751	1.31053	3.01343	25.0093	0.000411937	0.00161291	predicted protein		Unknown function
MA1573	1.11806	3.84754	24.9708	0.000414435	0.00162128	Membrane Protein of unknown function DUF457 (Pfam PF04307)		Unknown function
MA3588	1.38115	3.24415	24.9418	0.000416327	0.00162726	Transposase, IS66		Mobile and extrachromosomal element functions
MA3784	-1.39531	4.97861	24.9283	0.000417208	0.00162889	transcriptional regulator, ArsR family		Regulatory functions	DNA interactions
MA2137	-1.36936	3.86649	24.9244	0.000417469	0.00162889	S-adenosyl-L-methionine-dependent methyltransferase		Unknown function
MA2114	0.980302	4.35489	24.8763	0.000420638	0.00163983	Membrane Protein of unknown function DUF457		Unknown function
MA2248	-1.45333	2.9634	24.8259	0.000423985	0.00165145	Protein of unknown function DUF3795 (Pfam PF12675)		Unknown function
MA1593	1.01048	6.4444	24.7557	0.000428712	0.00166841	Protease inhibitor		Protein fate	Degradation of proteins, peptides, and glycopeptides
MA1902	1.3265	4.51433	24.7438	0.000429516	0.00166864	iron-sulfur flavoprotein	isf-1	Energy metabolism	Electron transport
MA3735	0.996447	6.51965	24.7397	0.000429797	0.00166864	Zinc finger, RING/FYVE/PHD-type		Unkown function
MA0580	1.35931	3.66709	24.7383	0.000429886	0.00166864	predicted protein		Hypothetical proteins
MA2458	1.12203	4.5414	24.6511	0.000435859	0.00169036	phosphoenolpyruvate synthase (EC 2.7.9.2)	ppsA	Energy metabolism	Reductive TCA cycle
MA4557	1.75883	1.37857	24.6376	0.000436795	0.00169235	Hypothetical protein		Hypothetical proteins
MA0381	-1.53605	6.72237	24.6328	0.000437124	0.00169235	formylmethanofuran dehydrogenase, subunit E (EC 1.2.99.5)	fwdE	Energy metabolism	Methanogenesis
MA0195	-1.00876	6.53742	24.6184	0.000438126	0.00169477	RNA cap guanine-N2 methyltransferase (Pfam PF09445)		Protein synthesis	tRNA and rRNA base modification
MA0009	1.59381	3.56167	24.582	0.000440661	0.0017031	Domain of unknown function DUF4405 (Pfam PF14358)		Unknown function
MA0314	1.36967	5.5578	24.5284	0.000444434	0.00171621	S-adenosyl-L-methionine-dependent methyltransferase		Unknown function
MA0978	1.0306	4.04983	24.5148	0.000445393	0.00171844	coenzyme F420-reducing hydrogenase, beta subunit (EC 1.12.98.1)	frhB	Energy metabolism	Methanogenesis
MA1001	0.972987	4.17678	24.4876	0.000447328	0.00172238	fumarase, class II (EC 4.2.1.2)	fumC	Energy metabolism	TCA cycle
MA0331	0.902901	4.91478	24.4854	0.000447481	0.00172238	4Fe-4S ferredoxin		Energy metabolism	Electron transport
MA2183	-1.47311	4.37245	24.4842	0.000447566	0.00172238	Glucose-1-phosphate thymidylyltransferase (EC 2.7.7.24)	rmlA	Cell envelope	Biosynthesis and degradation of surface polysaccharides and lipopolysaccharides
MA3246	1.75303	4.85456	25.014	0.000449061	0.00172665	predicted protein		Hypothetical proteins
MA0133	1.07476	8.10515	24.3478	0.000457414	0.00175727	heat shock protein Hsp20	hspA	Protein fate	Protein folding and stabilization
MA1286	-1.19267	3.40251	24.3252	0.000459069	0.00176212	cell surface glycoprotein (S-layer protein)	slg	Cell envelope	Surface structures
MA3071	-0.998825	4.94509	24.3084	0.000460306	0.00176429	methyl-accepting chemotaxis sensory transducer with Pas/Pac sensor	mcp-1	Regulatory functions	Small molecule interactions
MA4511	-1.24744	6.55335	24.3068	0.000460419	0.00176429	GMP synthase (glutamine-hydrolyzing) (EC 6.3.5.2)	guaA	Purines, pyrimidines, nucleosides, and nucleotides	Purine ribonucleotide biosynthesis
MA1152	-0.885009	7.47436	24.2886	0.000461761	0.00176792	fructose-1,6-bisphosphatase, class II	glpX	Energy metabolism	Pentose phosphate pathway
MA0732n	1.14708	4.71777	24.2231	0.000466639	0.00178507	Bacterial transcription activator, effector binding		Regulatory functions	DNA interactions
MA1371	-1.23933	3.61234	24.2135	0.000467355	0.00178629	Domain of unknown function DUF357 (Pfam PF04010)		Unknown function
MA1421	1.66844	3.86221	24.1789	0.000469958	0.00179471	DUF2769 domain protein		Unknown function
MA1821	-2.16151	9.78746	26.0442	0.000472252	0.00180194	CBS domain		Unknown function
MA0943	-1.3014	5.93852	24.1397	0.000472931	0.00180276	histidyl-tRNA synthetase (EC 6.1.1.21)	hisS	Protein synthesis	tRNA aminoacylation
MA3563	0.893151	7.27077	24.1352	0.00047327	0.00180276	ADP-dependent phosphofructokinase (EC 2.7.1.146)	pfkC	Energy metabolism	Glycolysis/gluconeogenesis
MA0180	-1.67476	2.80082	24.1178	0.000474603	0.00180631	transcriptional regulator, MarR family	marR	Regulatory functions	DNA interactions
MA2602	-0.970549	7.8029	24.0578	0.000479213	0.00182231	Histidine kinase-like ATPase, ATP-binding domain		Unknown function
MA0176	-1.71904	2.16059	24.0313	0.000481261	0.00182855	transcriptional regulator, MarR family	marR	Regulatory functions	DNA interactions
MA1182	-1.16804	4.59543	23.9916	0.000484355	0.00183816	Lysylphosphatidylglycerol synthetase/glycosyltransferase AglD		Cell envelope	Biosynthesis and degradation of surface polysaccharides and lipopolysaccharides
MA4478	0.980345	4.29686	23.9884	0.000484609	0.00183816	cell surface protein	slg	Cell envelope	Surface structures
MA4238	0.965173	4.51158	23.9728	0.000485827	0.00184122	conserved hypothetical protein		Unknown function
MA4464	-1.42082	4.54865	23.9652	0.000486424	0.00184193	dTDP-glucose 4,6-dehydratase	galE	Energy metabolism	Amino sugar and nucleotide sugar metabolism
MA1511	-1.37159	1.93189	23.9394	0.000488461	0.00184809	Hypothetical protein		Hypothetical proteins
MA0252	1.02878	5.32534	23.913	0.000490556	0.00185445	predicted protein		Unknown function
MA1633	1.0196	4.46392	23.8931	0.000492133	0.00185885	Mo-nitrogenase iron protein subunit NifH (EC 1.18.6.1)	nifH	Central intermediary metabolism	Nitrogen fixation
MA1251	-2.46246	4.03133	27.0741	0.000495434	0.00186974	Ubiquinone/menaquinone biosynthesis C-methylase UbiE	ubiE	Biosynthesis of cofactors, prosthetic groups, and carriers	Ubiquinone/menaquinone
MA2318	1.83676	3.88946	24.3116	0.000500788	0.00188836	predicted protein		Hypothetical proteins
MA2151	-1.39453	3.40534	23.7792	0.000501315	0.00188876	ubiquinone/menaquinone biosynthesis methyltransferase	ubiE	Biosynthesis of cofactors, prosthetic groups, and carriers	ubiquinone and other terpenoid-quinone biosynthesis
MA0139	-0.88191	7.52406	23.77	0.00050207	0.00189002	Protein translocase subunit SecD/SecF (Pfam PF02355)	secD	Protein fate	Protein secretion and trafficking
MA2281	-1.05255	4.61303	23.7627	0.000502663	0.00189067	molybdenum ABC transporter, permease protein	modB	Transport and binding proteins	Anions
MA0536	1.18302	6.91421	23.7485	0.000503831	0.00189348	SigmaK-factor processing regulatory BofA	bofA	Transcription	transcription factors
MA4274	-1.20813	9.47399	23.6365	0.000513111	0.00192623	LSU ribosomal protein L11P	rplK	Protein synthesis	Ribosomal proteins: synthesis and modification
MA1265	-1.28094	9.14753	23.633	0.000513403	0.00192623	DNA-directed RNA polymerase, subunit B" (EC 2.7.7.6)	rpoB2	Transcription	DNA-dependent RNA polymerase
MA3029	1.04271	8.02034	23.6159	0.000514835	0.00192999	ATPase, AAA family		Unknown function
MA2664	0.995572	4.62535	23.6047	0.000515784	0.00193193	LemA protein	lemA	Unknown function
MA0816n	-0.918728	6.45401	23.5874	0.000517244	0.00193578	tRNA(His)-5'-guanylyltransferase (EC 2.7.7.-)		Protein synthesis	tRNA and rRNA base modification
MA1568	1.64836	8.3098	24.082	0.000519213	0.00194154	MAST domain		Cell envelope	Surface structures
MA3851	-0.901745	6.98878	23.4954	0.000525091	0.00196111	Dhh protein		DNA metabolism	DNA replication, recombination, and repair
MA0284	-1.30606	6.91036	23.4928	0.000525321	0.00196111	Membrane protein		Unknown function
MA4232	0.966975	5.68161	23.4699	0.000527296	0.001966	Xaa-Pro dipeptidase (cobalt-dependent)	pepQ1	Protein fate	Degradation of proteins, peptides, and glycopeptides
MA3286	1.08144	3.011	23.4674	0.000527507	0.001966	universal stress protein	uspA	Cellular processes	Stress response
MA4270	1.37551	3.39939	23.4554	0.000528555	0.00196828	predicted protein		Hypothetical proteins
MA3620	1.21614	3.3228	23.419	0.000531723	0.00197757	Polyketide cyclase/dehydrase (Pfam PF10604)		Unknown function
MA0901	1.46129	5.4643	23.4126	0.000532282	0.00197757	sodium/chloride-dependent transporter		Transport and binding proteins	Cations and iron carrying compounds
MA3995	-0.897129	6.13123	23.4115	0.000532373	0.00197757	DUF2112 domain protein		Unknown function
MA3512	-1.97134	3.7495	23.8443	0.000539146	0.00200108	coenzyme F420-0 gamma-glutamyl ligase (EC 6.3.2.31)	cofE	Biosynthesis of cofactors, prosthetic groups, and carriers	Other
MA1586	-0.947728	6.03285	23.3153	0.000540871	0.00200582	DNA topoisomerase subunit A	top6A	DNA metabolism	DNA replication, recombination, and repair
MA3520	-1.15827	6.86181	23.3084	0.000541495	0.00200648	serine hydroxymethyltransferase (EC 2.1.2.1)	glyA	Amino acid biosynthesis	Serine family
MA3737	1.02388	8.78321	23.2752	0.00054447	0.00201457	desulfoferrodoxin		Energy metabolism	Electron transport
MA2796	-0.980255	6.14903	23.274	0.000544576	0.00201457	Reverse transcriptase		Transcription	RNA-directed DNA polymerase
MA2534	-3.58027	-0.13756	23.2618	0.000545674	0.00201697	Hypothetical protein		Hypothetical proteins
MA0726	-0.856077	6.39979	23.2333	0.000548245	0.00202481	diaminopimelate decarboxylase (EC 4.1.1.20)	lysA	Amino acid biosynthesis	Aspartate family
MA1408	0.853824	7.7838	23.2097	0.00055039	0.00203106	Protein of unknown function DUF373 (Pfam PF04123)		Unknown function
MA2408	1.5457	1.50959	23.1943	0.000551795	0.00203458	2-heptaprenyl-1,4-naphthoquinone methyltransferase		Biosynthesis of cofactors, prosthetic groups, and carriers	ubiquinone biosynthesis
MA1975	-1.38516	3.44597	23.1591	0.000555023	0.00204359	Membrane protein		Unknown function
MA0673	-1.10586	5.41228	23.1577	0.000555149	0.00204359	conserved hypothetical protein		Unknown function
MA0555	-1.71362	4.55788	23.6484	0.000556256	0.00204598	Secreted protein		Unknown function
MA2710	-0.932733	6.14471	23.1334	0.00055739	0.00204763	Membrane protein		Unknown function
MA1949	1.29182	5.63701	23.131	0.000557615	0.00204763	glutamate decarboxylase (EC 4.1.1.15)	gadA	Energy metabolism	Glutamate
MA0830	-0.880991	7.05591	23.1184	0.000558773	0.00204976	Membrane protein		Unknown function
MA1157	0.899954	5.58518	23.1111	0.000559457	0.00204976	Rubrerythrin		Energy metabolism	Electron transport
MA3614	1.0182	3.76945	23.1099	0.000559565	0.00204976	tRNA(Ile)-lysidine synthase TilS/MesJ		Protein synthesis	tRNA and rRNA base modification
MA2542	-1.0796	2.98321	23.0194	0.000568041	0.00207912	Extracellular protein		Unknown function
MA4039	1.2564	3.56556	23.0048	0.000569422	0.00208247	CRISPR-associated exonuclease Cas4	cas4	Mobile and extrachromosomal element functions	CRISPR
MA3613	1.00308	3.6972	22.9778	0.000571996	0.00209018	uroporphyrinogen decarboxylase (EC 4.1.1.37)	uroD	Biosynthesis of cofactors, prosthetic groups, and carriers	Heme, porphyrin,
MA4189	-1.02917	4.90071	22.9625	0.000573454	0.00209381	chorismate lyase (EC 4.1.3.40)		Biosynthesis of cofactors, prosthetic groups, and carriers
MA1745	-1.941	2.88631	22.8969	0.000579759	0.00211511	Protein of unknown function DUF3344 (Pfam PF11824)		Unknown function
MA1383	-0.868766	6.15642	22.8342	0.000585874	0.00213406	predicted protein		Unknown function
MA2961	0.876361	5.58119	22.8339	0.000585904	0.00213406	proton/sodium-glutamate symporter		Transport and binding proteins	Amino acids, peptides and amines
MA3285	1.10455	3.97495	22.8068	0.000588569	0.00214131	membrane protein		Unknown function
MA3844	-1.60002	4.17479	22.8031	0.000588926	0.00214131	Domain of unknown function DUF2078 (Pfam PF09851)		Unknown function
MA3337	-1.09011	5.35018	22.7991	0.000589326	0.00214131	Transposase, IS4-like (Pfam PF01609)		Mobile and extrachromosomal element functions	Transposons
MA2761	-1.06032	4.12425	22.786	0.00059062	0.00214428	transcriptional regulator, TetR family		Regulatory functions	DNA interactions
MA3411	0.954106	5.84223	22.7744	0.000591769	0.00214671	multiple antibiotic resistance protein (MarC homolog)	marC	Cellular processes	Antibiotic resistance
MA4425	-1.68905	1.61616	22.7369	0.000595501	0.00215851	Protein of unknown function DUF2149		Unknown function
MA0199	-0.936848	5.40741	22.7121	0.000597988	0.00216578	Outer membrane lipoprotein-sorting protein	lolA	Cell envelope	lipoprotein sorting
MA1811	0.897847	6.53408	22.6147	0.00060787	0.00219957	Winged helix-turn-helix transcription repressor DNA-binding		Regulatory functions	DNA interactions
MA2273	-1.18671	5.78577	22.6105	0.000608298	0.00219957	Membrane protein		Unknown function
MA3629	-1.71232	2.59708	22.5875	0.000610665	0.00220635	Hypothetical protein		Hypothetical proteins
MA0322	-1.09414	5.91744	22.5719	0.000612267	0.00221036	nicotinate-nucleotide pyrophosphorylase (carboxylating)	nadC	Biosynthesis of cofactors, prosthetic groups, and carriers	Pyridine nucleotides
MA2250	1.00493	3.91467	22.5507	0.000614466	0.00221652	Trypsin-like cysteine/serine peptidase domain		Protein fate	Degradation of proteins, peptides, and glycopeptides
MA2531	1.25124	3.45881	22.5408	0.000615493	0.00221747	PfpI peptidase. Cysteine peptidase. MEROPS family C56	pfpI	Protein fate	Degradation of proteins, peptides, and glycopeptides
MA4578	1.04906	3.91599	22.5366	0.000615929	0.00221747	Membrane protein		Unknown function
MA1780	0.908507	5.18695	22.5339	0.000616211	0.00221747	predicted protein		Hypothetical proteins
MA3464	-1.77498	1.67643	22.4853	0.000621296	0.00223398	ABC transporter, ATP-binding protein		Transport and binding proteins	Amino acids, peptides and amines
MA3993	-0.860673	6.2614	22.4749	0.000622386	0.00223611	DUF2113 domain protein		Unknown function
MA3696	-1.63369	3.32309	22.4529	0.000624715	0.00224268	SSU ribosomal protein S27AE	rps27a	Protein synthesis	Ribosomal proteins: synthesis and modification
MA1736	1.08304	3.57205	22.4419	0.000625874	0.00224505	Proteasome lid subunit RPN8/RPN11, contains Jab1/MPN domain		Protein fate	Degradation of proteins, peptides and glycopeptides
MA4138	-1.82875	1.78611	22.3861	0.000631829	0.0022646	Hypothetical protein		Hypothetical proteins
MA0119	-0.905258	6.41982	22.3603	0.000634593	0.00227269	acetylornithine aminotransferase apoenzyme (EC 2.6.1.11)	argD	Amino acid biosynthesis	Arginine
MA0957	1.07232	7.50198	22.3349	0.00063734	0.00228071	Disaggregatase domain protein		Cell envelope	Dissaggregatase related
MA0462	1.18003	3.17215	22.3273	0.000638165	0.00228185	G/U mismatch-specific uracil-DNA glycosylase (EC 3.2.2.-)		DNA metabolism	DNA replication, recombination, and repair
MA3586	-1.3278	5.92837	22.282	0.000643103	0.00229767	transcriptional regulator, TetR family		Regulatory functions	DNA interactions
MA1226	-1.20853	3.80877	22.2693	0.000644491	0.0023008	homocitrate synthase	nifV	Biosynthesis of cofactors, prosthetic groups, and carriers	FeMo cofactor biosynthesis
MA2274	-1.27204	3.32717	22.2632	0.000645162	0.00230137	Hypothetical protein		Hypothetical proteins
MA0833	0.906714	8.62827	22.2574	0.000645808	0.00230185	formylmethanofuran dehydrogenase, subunit A (EC 1.2.99.5)	fwdA	Energy metabolism	Methanogenesis
MA0813	1.00271	9.47636	22.2426	0.000647439	0.00230583	CARDB domain protein		Cell envelope	Adhesion
MA2657	1.4435	3.26767	22.2075	0.000651318	0.00231724	membrane protein		Unknown function
MA4264	0.958691	7.66721	22.2043	0.000651675	0.00231724	isopropylmalate/homocitrate/citramalate synthase family protein		Energy metabolism	TCA cycle
MA3387	-0.888136	7.54824	22.1822	0.000654137	0.00232415	Armadillo-type fold		Unknown function
MA3179	0.877949	4.46263	22.1172	0.000661455	0.00234789	potassium uptake protein Kup	kup	Transport and binding proteins	Cations and iron carrying compounds
MA1245	-2.20066	1.30953	22.1136	0.000661864	0.00234789	oligopeptide ABC transporter, ATP-binding protein	oppD	Transport and binding proteins	Amino acids, peptides and amines
MA3407	-1.51533	2.6498	22.0978	0.000663657	0.00235239	guanine deaminase [EC:3.5.4.3]	guaD	Purines, pyrimidines, nucleotides, and nucleosides	Purine metabolism
MA2431	-0.897371	8.52842	22.0838	0.000665248	0.00235593	isoleucine--tRNA ligase	ileS	Protein synthesis	tRNA aminoacylation
MA4674	1.19419	4.59106	22.0798	0.000665705	0.00235593	metalloproteinase domain		Protein fate	Degradation of proteins, peptides, and glycopeptides
MA0246	-0.865416	6.13327	22.0541	0.000668641	0.00236446	4-hydroxybenzoate decarboxylase		Biosynthesis of cofactors, prosthetic groups, and carriers	ubiquinone and other terpenoid-quinone biosynthesis
MA1071	1.96565	1.37864	22.0459	0.000669579	0.00236527	predicted protein		Hypothetical proteins
MA2512	-1.23992	4.54553	22.0429	0.000669924	0.00236527	Universal stress protein A		Cellular processes	Stress response
MA1046	-1.91489	2.99132	22.0359	0.000670733	0.00236627	Transposase and inactivated derivatives, IS1 family		Mobile and extrachromosomal element functions	Transposons
MA1704	1.1416	4.55445	22.0279	0.000671653	0.00236766	sensory transduction histidine kinase		Regulatory functions	Small molecule interactions
MA3602	1.14354	4.57521	21.9847	0.000676655	0.00238342	acetyl-CoA synthetase (ADP-forming) beta subunit (EC 6.2.1.13)/branched-chain acyl-CoA synthetase (ADP-forming) beta subunit (EC 6.2.1.-)	acdB	Energy metabolism	Fermentation
MA2945	-1.28289	3.22709	21.9244	0.000683712	0.00240554	Concanavalin A-like lectin/glucanases superfamily		Cell envelope	Biosynthesis and degradation of surface polysaccharides and lipopolysaccharides
MA2922	-0.987052	4.04527	21.9219	0.000684007	0.00240554	RmlC-like cupin domain		Unknown function
MA0668a	0.926832	6.4901	21.8838	0.000688514	0.0024195	Surface associated protein		Unknown function
MA3863	1.18533	11.2838	21.8695	0.000690216	0.00242219	carbon-monoxide dehydrogenase accessory protein	cooC	Protein fate	Protein modification and repair
MA2701	-1.49354	2.6915	21.8683	0.000690359	0.00242219	transposase, IS4 family		Mobile and extrachromosomal element functions	Transposons
MA0568	1.39848	4.07993	21.8633	0.000690946	0.00242236	predicted protein		Hypothetical proteins
MA4256	-1.1282	3.38785	21.8403	0.0006937	0.00243011	Membrane protein		Unknown function
MA1285	-1.56847	4.14116	21.8156	0.000696666	0.0024386	Secreted protein		Unknown function
MA0369	1.3036	2.94946	21.7876	0.000700048	0.00244853	Uncharacterised protein family DUF111		Unknown function
MA3177	2.18446	2.40298	22.2347	0.00070097	0.00244985	predicted protein		Unknown function
MA3369	0.893839	6.57729	21.7222	0.000708015	0.00247255	Disaggregatase-related protein		Cell envelope	Disaggregatase
MA3896	-1.27204	2.69836	21.6734	0.000714036	0.00249163	nitrogen regulatory protein P-II family	nifI1	Regulatory functions	Small molecule interactions
MA4250	-1.2557	2.97878	21.6628	0.000715358	0.00249431	oligopeptide ABC transporter, permease protein	oppB	Transport and binding proteins	Amino acids, peptides and amines
MA4113	-1.05739	7.30293	21.6533	0.000716529	0.00249646	LSU ribosomal protein L31E	rpl31e	Protein synthesis	Ribosomal proteins: synthesis and modification
MA2514	0.83421	5.54639	21.6393	0.00071828	0.00250062	Uncharacterized protein, contains ferredoxin domain		Energy metabolism	Electron transport
MA4077	-0.814514	5.9625	21.63	0.000719447	0.00250274	dolichol-P-glucose synthetase		Cell envelope	Glycosyltransferase
MA4598	-1.41684	4.45577	21.6197	0.000720732	0.00250527	oligopeptide ABC transporter, ATP-binding protein	oppD	Transport and binding proteins	Amino acids, peptides and amines
MA4259	-1.09988	7.73149	21.6079	0.000722212	0.00250776	precorrin-3 methyltransferase (EC 2.1.1.131)	cobJ	Biosynthesis of cofactors, prosthetic groups, and carriers	Heme, porphyrin, and cobalamin
MA2231	-1.05481	4.36312	21.6051	0.000722566	0.00250776	site-specific recombinase	ssrA	DNA metabolism	DNA replication, recombination, and repair
MA0088	-1.1845	3.29147	21.5946	0.000723888	0.00251041	DnaJ protein	dnaJ	Protein fate	Protein folding and stabilization
MA3471	0.831526	8.11331	21.5874	0.000724792	0.00251161	Cobalamin (vitamin B12) biosynthesis CbiX (Pfam PF01903)	cbiX	Biosynthesis of cofactors, prosthetic groups, and carriers	Cobalamin
MA1043	1.09784	3.96618	21.5528	0.000729171	0.00252483	Disaggregatase domain protein		Cell envelope	Surface structures
MA0924	-1.12486	7.79964	21.5475	0.000729846	0.00252522	transcriptional regulator, AsnC family	Irp	Regulatory functions	DNA interactions
MA2042	-1.27931	2.5905	21.5197	0.000733397	0.00253556	Predicted proteins		Unknown function
MA1598	1.24125	4.55908	21.5049	0.000735296	0.00254017	predicted protein		Hypothetical proteins
MA0766	1.33325	2.21509	21.4767	0.000738922	0.00254935	nucleotidyltransferase		Unknown function
MA0609	0.997599	8.11001	21.4754	0.000739089	0.00254935	RNA processing protein Gar1	gar1	Protein synthesis	rRNA modification
MA1842	1.57333	4.04221	21.4604	0.000741035	0.0025541	Na+-driven multidrug efflux pump	matE	Transport and binding proteins	Other
MA3946	1.29247	1.86509	21.426	0.000745503	0.00256753	carboxymuconolactone decarboxylase	cmd	Unknown function
MA1282	-1.77495	3.46956	21.388	0.000750473	0.00258266	Protein of unknown function DUF1275		Unknown function
MA1557	-2.09661	0.200136	21.3587	0.000754337	0.00259397	Hypothetical protein		Hypothetical proteins
MA3831	1.63282	0.670189	21.3317	0.000757924	0.00260349	predicted protein		Hypothetical proteins
MA4574	-1.22825	9.89271	21.3291	0.000758264	0.00260349	hsp20/alpha crystallin family protein		Protein fate	Protein folding and stabilization
MA2702	1.10692	3.94824	21.2956	0.000762739	0.00261685	hypothetical protein (multi-domain)		Mobile and extrachromosomal element functions	Transposons
MA1126	1.33114	5.63957	21.2766	0.000765302	0.00262364	PGF-pre-PGF domain		Unknown function
MA3877	0.908092	6.4479	21.2697	0.000766222	0.00262479	Pterin-binding		Unknown function
MA3906	1.52227	2.9152	21.2641	0.000766984	0.0026254	oligopeptide ABC transporter, permease protein	oppB	Transport and binding proteins	Amino acids, peptides and amines
MA1777	-0.86862	8.27448	21.2591	0.000767657	0.0026257	ribosomal RNA-processing protein RRP4 (EC 3.1.13.-)	rrp4	Protein synthesis	Ribosomal proteins: synthesis and modificaiton
MA3878	0.835878	5.24474	21.2373	0.000770602	0.00263377	predicted protein		Hypothetical proteins
MA4449	-0.926883	4.9462	21.2212	0.000772791	0.00263924	Uncharacterized membrane protein		Unknown function
MA2972	-1.14172	5.52343	21.1691	0.000779924	0.00266158	monomethylamine:corrinoid methyltransferase	mtmB2	Energy metabolism	Methanogenesis
MA4211	1.14748	3.15381	21.1557	0.000781776	0.00266588	transposase		Mobile and extrachromosomal element functions	Transposons
MA3524	1.34621	8.2412	21.1494	0.000782648	0.00266682	transcriptional regulator, XRE family		Regulatory functions	DNA interactions
MA0561	-0.943485	4.02484	21.138	0.000784219	0.00267015	Protein of unknown function DUF3160		Unknown function
MA1976	-0.901958	4.20976	21.1297	0.000785373	0.00267103	Domain of unknown function DUF523 (Pfam PF04463)		Unknown function
MA2122	1.10553	6.85899	21.1276	0.000785666	0.00267103	type I site-specific deoxyribonuclease	hsdR	DNA metabolism	DNA replication, recombination, and repair
MA4528	-1.13075	3.17925	21.068	0.000793986	0.00269609	Membrane protein		Unknown function
MA0469	-1.14177	3.26675	21.0632	0.000794667	0.00269609	Membrane protein		Unknown function
MA2916	1.1709	7.70228	21.062	0.000794839	0.00269609	cell surface protein		Cell envelope	Surface structures
MA1776a	-1.07885	9.52423	21.0472	0.00079692	0.00270111	Ribonuclease PH		Transcription	Degradation of RNA
MA2546	0.849446	7.48217	21.0313	0.000799165	0.00270667	Winged helix-turn-helix transcription repressor DNA-binding		Regulatory functions	DNA interactions
MA2017	0.979757	5.37147	21.0069	0.00080263	0.00271636	Peptidase_S8		Protein fate	Degradation of proteins, peptides and glycopeptides
MA1366	1.38556	4.76709	20.9852	0.000805735	0.00272482	response regulator receiver		Regulatory functions	Small molecule interactions
MA3026	0.860452	7.27623	20.9745	0.000807272	0.00272796	predicted protein		Hypothetical proteins
MA2365	-0.940315	7.08703	20.9513	0.000810598	0.00273714	PglZ domain protein		Unknown function
MA3350	0.878163	4.77811	20.9301	0.00081366	0.00274535	Membrane protein		Unknown function
MA2059	0.982408	6.218	20.926	0.000814253	0.00274535	4-carboxymuconolactone decarboxylase		Energy metabolism	protocatechuate catabolism
MA3104	-1.50726	4.51119	20.9011	0.000817864	0.00275546	Phosphate uptake regulator	phoU	Regulatory functions	Small molecule interactions
MA3582	-1.12069	4.39041	20.875	0.000821683	0.00276625	ABC transporter, ATP-binding protein		Transport and binding proteins	Unknown substrate
MA2535	-1.10744	3.46382	20.8679	0.000822724	0.00276768	WD40/YVTN repeat-like-containing domain		Cell envelope	Surface structures
MA1815	-0.993538	5.32506	20.8409	0.000826696	0.00277896	transcriptional regulator, XRE family		Regulatory functions	DNA interactions
MA0996	-0.913178	3.99168	20.8249	0.000829058	0.00278481	S-adenosyl-L-methionine-dependent methyltransferase		Unknown function
MA4387	1.05186	3.20469	20.8056	0.000831921	0.00279234	predicted protein		Unknown function
MA4624	1.0395	3.74547	20.7947	0.000833536	0.00279498	predicted protein		Hypothetical proteins
MA3522	-1.3916	5.6936	20.7919	0.00083395	0.00279498	formyltetrahydrofolate-dependent phosphoribosylglycinamide formyltransferase (EC 2.1.2.2)	purN	Purines, pyrimidines, nucleosides, and nucleotides	Purine ribonucleotide biosynthesis
MA2594	2.26753	3.00318	22.2464	0.000836839	0.00280257	predicted protein		Hypothetical proteins
MA0251	1.01549	5.94673	20.7571	0.000839154	0.00280823	Membrane protein		Unknown function
MA0800	0.867154	4.51363	20.7247	0.000844042	0.00282248	cupredoxin domain protein/plastocyanin		Energy metabolism	Electron transport
MA0450	1.33729	2.00047	20.7148	0.00084554	0.00282539	Membrane protein		Unknown function
MA4371	1.00672	3.91359	20.704	0.000847177	0.00282875	NADH:ubiquinone/plastoquinone oxidoreductase (Pfam PF00361)		Energy metabolism	Electron transport
MA4542	0.979453	9.13754	20.6806	0.000850742	0.00283855	Heat shock protein. Metallo peptidase. MEROPS family M48B	htpX	Protein fate	Degradation of proteins, peptides, and glycopeptides
MA3955a	0.969603	4.17991	20.6571	0.000854328	0.00284839	conserved hypothetical protein		Hypothetical proteins
MA4461a	-1.26346	2.64479	20.6406	0.000856864	0.00285142	UDP-Glycosyltransferase/glycogen phosphorylase		Cell envelope	Biosynthesis and degradation of surface polysacharides and lipopolysacharides
MA3449	-1.70046	4.84362	21.281	0.00085693	0.00285142	CO dehydrogenase nickel-insertion accessory protein CooC1	cooC	Protein fate	Protein modification and repair
MA3918	-1.47575	5.07193	20.6388	0.00085714	0.00285142	ammonium transporter (TC 1.A.11)	amtB	Transport and binding proteins	Cations and iron carrying compounds
MA0080	-0.873368	5.05239	20.6292	0.000858619	0.00285423	DNA mismatch repair protein, MutS family	mutS	DNA metabolism	DNA replication, recombination, and repair
MA0286	-1.10541	7.44512	20.5821	0.000865932	0.00287641	efflux transporter, putative, hydrophobe/amphiphile efflux-3 (HAE3) family		Transport and binding proteins	Unknown substrate
MA2765	-0.990627	4.64528	20.5402	0.00087248	0.00289195	Leucine carboxyl methyltransferase (Pfam PF04072)		Cellular processes	Methylation
MA3384	0.924513	6.85548	20.5379	0.00087284	0.00289195	Membrane protein		Unknown function
MA2970	1.27392	2.11974	20.5369	0.000873001	0.00289195	predicted protein		Hypothetical proteins
MA4480	-0.895237	4.01029	20.5357	0.000873188	0.00289195	HTH ArsR-type DNA-binding domain		Regulatory functions	DNA interactions
MA0006	-1.05685	6.16379	20.5283	0.000874355	0.00289368	tyrosine decarboxylase MnfA	mfnA	Biosynthesis of cofactors, prosthetic groups, and carriers	Pyridoxine
MA2766	-1.07177	3.69777	20.5067	0.00087777	0.00290285	transcriptional regulator, TetR family		Regulatory functions	DNA interactions
MA1576	0.915927	3.80109	20.4672	0.000884053	0.00292147	Protein of unknown function DUF457 (Pfam PF04307)		Unknown function
MA2219a	1.31874	6.64963	20.4112	0.000893047	0.00294903	hypothetical protein		Unknown function
MA2372	-0.898976	6.45406	20.398	0.000895188	0.00295392	Type II restriction/modification system, DNA methylase subunit YeeA		DNA metabolism	DNA replication, recombination, and repair
MA1263	-1.02519	8.82961	20.3912	0.000896286	0.00295537	DNA-directed RNA polymerase, subunit A' (EC 2.7.7.6)	rpoA1	Transcription	DNA-dependent RNA polymerase
MA4655	-0.884065	4.89183	20.3441	0.000903968	0.00297407	Gamma-glutamyl cyclotransferase-like		Energy metabolism	Amino acid degradation
MA3033	-0.914444	6.26622	20.3433	0.000904096	0.00297407	uroporphyrinogen-III C-methyltransferase (EC 2.1.1.107)	cobA	Biosynthesis of cofactors, prosthetic groups, and carriers	Heme, porphyrin, and cobalamin
MA2259	0.831373	4.869	20.3388	0.000904831	0.00297407	predicted protein		Hypothetical proteins
MA0328	0.847043	5.24792	20.3366	0.000905196	0.00297407	flavoredoxin		Energy metabolism	Electron transport
MA3647n	1.25629	2.1523	20.3362	0.000905266	0.00297407	Metallo-dependent phosphatases		Unknown function
MA2631	1.16596	4.02004	20.2983	0.000911509	0.00299239	LURP1-like domain (Pfam PF04525)		Unknown function
MA0317n	-0.951776	4.58496	20.179	0.000931525	0.00305587	HAD-superfamily hydrolase, subfamily IIB		Unknown function
MA4314	0.945318	3.64224	20.1747	0.00093225	0.00305601	Outer membrane protein with PQQ domain		Energy metabolism	Electron transport
MA3967	-0.917885	7.61964	20.1682	0.000933366	0.00305744	methylcoenzyme M reductase system, component A2		Energy metabolism	Methanogenesis
MA3832	1.53759	2.02262	20.1626	0.000934322	0.00305834	predicted protein		Hypothetical proteins
MA4661	-0.900914	6.47291	20.148	0.000936802	0.00306422	Peptidase U32 (Pfam PF01136)		Protein fate	Degradation of proteins, peptides, and glycopeptides
MA2910	-1.00515	7.52608	20.1189	0.000941811	0.00307837	ketoisovalerate ferredoxin oxidoreductase, alpha subunit (EC 1.2.7.7)	vorB	Energy metabolism	valine, leucine and isoleucine degradation
MA3514	0.97963	6.86337	20.0944	0.000946031	0.00308991	5,10-methylenetetrahydrofolate reductase (FADH)	metF	Amino acid biosynthesis	Methionine biosynthesis
MA1632	0.963246	4.72055	20.0858	0.000947527	0.00309255	nitrogenase associated protein N	vnfN	Central intermediary metabolism	Nitrogen fixation
MA0326	0.849884	5.3595	20.0746	0.000949475	0.00309665	quinone reductase		Energy metabolism	Electron transport
MA2892	0.896295	5.42095	20.0658	0.000951004	0.00309939	glutamate dehydrogenase (NAD/NADP) (EC 1.4.1.3)	gdhA	Amino acid biosynthesis	Glutamate
MA1806	-0.880347	6.13489	20.0472	0.000954246	0.0031077	putative methanogen marker protein 4	mtxX	Unknown function
MA0819	-1.17421	6.15212	20.0271	0.000957761	0.00311687	malate dehydrogenase (NAD) (EC 1.1.1.37)	mdh	Energy metabolism	TCA cycle
MA3753	1.17476	5.00265	20.0232	0.000958449	0.00311687	#N/A	#N/A	#N/A	#N/A
MA0723	0.995009	4.97026	19.9885	0.000964563	0.00313448	transcriptional regulator		Regulatory functions	DNA interactions
MA0780	-0.932571	3.74558	19.9217	0.000976484	0.00317093	Permease of the drug/metabolite transporter (DMT) superfamily	eamA	Transport and binding proteins	Drug/metabolite
MA3317	0.85869	6.24619	19.9069	0.000979148	0.00317728	Sulfatase maturation enzyme AslB, radical SAM superfamily	aslB	Protein fate	Protein modification and repair
MA2831	1.55443	4.78986	20.2855	0.000981422	0.00318236	Predicted glycosyl hydrolase, GH43/DUF377 family		Unknown function
MA3025	-0.791882	7.09271	19.8727	0.000985343	0.00319185	glucose-1-phosphate thymidylyltransferase	rfbA	Cell envelope	Biosynthesis and degradation of surface polysaccharides and lipopolysaccharides
MA0936	-0.881481	6.61517	19.8703	0.000985771	0.00319185	Fe-S cluster assembly scaffold protein SufB	sufB	Biosynthesis of cofactors, prosthetic groups, and carriers	Fe-S cluster biosynthesis
MA0790	-0.929699	4.37606	19.8585	0.000987922	0.00319651	4-hydroxybenzoate polyprenyltransferase (EC 2.5.1.39)	ubiA	Biosynthesis of cofactors, prosthetic groups, and carriers	ubiquinone and other terpenoid-quinone biosynthesis
MA3683	-0.832288	5.34315	19.851	0.000989291	0.00319864	Predicted oxidoreductase of the aldo/keto reductase family		Energy metabolism	Electron transport
MA3604	1.33226	6.05205	19.8339	0.000992417	0.00320644	carboxypeptidase A	cpa	Protein fate	Degradation of proteins, peptides and glycopeptides
MA2132	1.09494	5.70063	19.8204	0.000994891	0.00321212	predicted protein		Hypothetical proteins
MA1999	0.960972	3.70899	19.8141	0.000996046	0.00321354	sulfate transporter	sulP	Transport and binding proteins	Anions
MA1413	-0.928236	6.56309	19.8038	0.000997946	0.00321736	Small nuclear ribonucleoprotein, LSM family		Mobile and extrachromosomal element funcitons	Transposons
MA2046	-1.59489	4.3803	20.1135	0.00101209	0.00326062	tRNA_deacylase		Protein synthesis	tRNA and rRNA modification
MA0769	1.08411	2.98124	19.7148	0.00101451	0.00326506	S-adenosyl-L-methionine-dependent methyltransferases		Unknown function
MA4124	1.12952	2.43724	19.7095	0.00101551	0.00326506	site-specific recombinase	ssr	DNA metabolism	DNA replication, recombination, and repair
MA0485	1.16904	2.43621	19.7088	0.00101565	0.00326506	type I restriction enzyme M protein	hsdM	DNA metabolism	DNA replication, recombination, and repair
MA1355	0.95331	4.68237	19.6844	0.00102026	0.00327752	aldehyde dehydrogenase	gabD	Energy metabolism	GABA shunt
MA1113	1.65148	2.23487	19.6269	0.00103121	0.00331033	UDP-Glycosyltransferase/glycogen phosphorylase		Cell envelope	Glycosyltransferase
MA1676	0.902366	6.01046	19.6225	0.00103205	0.00331067	predicted protein		Hypothetical proteins
MA3060	1.31638	1.82199	19.612	0.00103406	0.00331475	conserved hypothetical protein		Hypothetical proteins
MA1662	-1.25879	3.38968	19.5711	0.00104197	0.00333773	Hypothetical protein		Hypothetical proteins
MA3790	-1.02062	8.54325	19.5117	0.00105357	0.00337248	ketol-acid reductoisomerase (EC 1.1.1.86)	ilvC	Amino acid biosynthesis	Pyruvate family
MA4339	-0.971022	4.54526	19.5028	0.00105532	0.00337567	N-acetylglutamate synthase (EC 2.3.1.1)		Amino acid biosynthesis	Arginine family
MA2345	0.989038	5.74434	19.4544	0.0010649	0.00340388	LPS biosynthesis related protein		Cell envelope	Biosynthesis and degradation of surface polysaccharides and lipopolysaccharides
MA2717	-0.853846	8.40545	19.432	0.00106937	0.00341575	Modular FeS cluster scaffolding protein NifU	nifU	Biosynthesis of cofactors, prosthetic groups	FeS cluster
MA3916	-2.60153	7.00129	24.0924	0.00107246	0.00342319	nitrogen regulatory protein P-II family	glnK	Regulatory functions	Small molecule interactions
MA3401	1.04075	3.1174	19.3973	0.00107634	0.00343313	predicted protein		Unknown function
MA0434	1.7815	3.23548	19.764	0.00107798	0.00343438	Winged helix-turn-helix transcription repressor DNA-binding		Regulatory functions	DNA interactions
MA2574	0.901782	6.87397	19.3878	0.00107826	0.00343438	Winged helix-turn-helix transcription repressor DNA-binding		Regulatory functions	DNA interactions
MA2298	1.25809	7.06005	19.3737	0.00108111	0.00344101	Membrane protein		Unknown function
MA3577	0.878067	5.07909	19.3647	0.00108296	0.00344444	Predicted ATPase, AAA+ superfamily		Unknown function
MA4608	-1.54324	7.58244	19.9066	0.00108959	0.00346174	formaldehyde-activating enzyme	fae	Energy metabolism	formaldehyde metabolism
MA4426	-2.36724	3.70765	21.5874	0.00108993	0.00346174	outer membrane transport energization protein ExbB (TC 2.C.1.1.1)	exbB	Transport and binding proteins	Cations and iron carrying compounds
MA1710	-0.826635	7.87074	19.317	0.00109269	0.00346803	methenyltetrahydromethanopterin cyclohydrolase	mch	Energy metabolism	Methanogenesis
MA3342	-0.917511	7.4253	19.2994	0.0010963	0.00347704	2-isopropylmalate synthase (EC 2.3.3.13)	leuA	Amino acid biosynthesis	Pyruvate family
MA1702	-1.14633	2.81597	19.2735	0.00110166	0.00349157	Membrane protein		Unknown function
MA3189	-0.96024	6.27467	19.267	0.00110302	0.00349166	transcriptional regulator, MarR family		Regulatory functions	DNA interactions
MA2265	1.02469	3.35051	19.2659	0.00110324	0.00349166	Uracil-DNA glycosylase		DNA metabolism	DNA replication, recombination, and repair
MA0335	-0.850479	6.84822	19.2586	0.00110476	0.003494	DNA helicase RepD	repD	DNA metabolism	DNA replication, recombination, and repair
MA0672	0.92871	6.59828	19.2417	0.00110828	0.00350265	archaeal histone	hmaA	Cellular processes	Cell division
MA3012	-0.843416	6.56343	19.1566	0.00112622	0.00355685	arginine decarboxylase (EC 4.1.1.19)		Central intermediary metabolism	Polyamine biosynthesis
MA3137	-0.93735	5.42074	19.1397	0.00112981	0.00356569	peptidylprolyl isomerase		Protein fate	Protein modification and repair
MA3435	1.61133	0.489314	19.1355	0.00113071	0.00356603	predicted protein		Hypothetical proteins
MA2131	1.18887	3.35567	19.1313	0.00113163	0.00356641	nucleotidyltransferase		Unknown function
MA1906	-0.88486	7.86839	19.1209	0.00113385	0.00357092	Protein of unknown function DUF1699		Unknown function
MA4242	-1.30049	5.05904	19.117	0.00113469	0.00357106	MinD superfamily P-loop ATPase, contains an inserted ferredoxin domain		Unknown function
MA4465	0.877668	4.15965	19.0821	0.0011422	0.00359066	Domain of unknown function DUF1616 (Pfam PF07760)		Unknown function
MA3200	-0.966072	5.5382	19.0806	0.00114252	0.00359066	Protein of unknown function DUF1699 (Pfam PF08004)		Unknown function
MA4261	-0.844036	7.39603	19.0513	0.0011489	0.00360817	cobalt-factor II C20-methyltransferase (EC 2.1.1.151)/precorrin-4 C11-methyltransferase (EC 2.1.1.133)	cbiF	Biosynthesis of cofactors, prosthetic groups, and carriers	Heme, porphyrin, and cobalamin
MA3282	-0.90181	5.25806	18.9773	0.00116514	0.00365665	Ni-dependent carbon monoxide dehydrogenase precursor	cooS	Energy metabolism	Chemoautotrophy
MA0985	1.71577	4.53339	19.9344	0.00116897	0.00366609	Membrane protein		Unknown function
MA0277	-1.01453	5.46644	18.9514	0.0011709	0.00366958	Sugar phosphate isomerase/epimerase		Energy metabolism	Glycolysis/gluconeogenesis
MA4257	-1.09645	4.32346	18.9324	0.00117515	0.00368032	Membrane protein		Unknown function
MA4366	0.790605	5.42788	18.9036	0.00118163	0.00369804	ABC transporter, ATP-binding protein		Transport and binding proteins	Unknown substrate
MA2967	-0.936559	3.61597	18.8626	0.00119091	0.00372448	haloacid dehalogenase superfamily		Unknown function
MA2215	1.06172	4.36029	18.8566	0.00119226	0.00372613	ABC transporter, ATP-binding protein		Transport and binding proteins	Unknown substrate
MA1186	-1.01003	4.36488	18.8518	0.00119335	0.00372692	UDP-Glycosyltransferase/glycogen phosphorylase		Cell envelope	Biosynthesis and degradation of surface polysaccharides and lipopolysaccharides
MA1837	1.19554	2.61332	18.8407	0.00119589	0.00373228	carotenoid biosynthesis protein		Biosynthesis of cofactors, prosthetic groups, and carriers	carotenoid
MA2898	-2.68735	0.0223404	18.8302	0.00119828	0.00373715	Membrane associated proteins		Unknown function
MA2145	-1.08996	6.82496	18.7594	0.00121464	0.00378552	glycine betaine/L-proline ABC transporter, ATP-binding protein	proV	Transport and binding proteins	Amino acids, peptides and amines
MA3874	-0.842783	8.57032	18.7217	0.00122345	0.00381034	cleavage and polyadenylation specificity factor		Transcription	RNA processing and modification
MA2397	0.84565	6.35424	18.6898	0.00123097	0.00383008	sensory transduction histidine kinase		Regulatory functions	Small molecule interactions
MA2207	-2.41047	1.34304	18.6876	0.00123149	0.00383008	Transcription regulator TrmB	trmB	Regulatory functions	DNA interactions
MA0516	1.22837	2.95502	18.6613	0.00123773	0.00384621	Bacterial transcription activator, effector binding		Transcription	Transcription factor
MA4355	1.06186	6.26414	18.6585	0.00123839	0.00384621	methylcobamide:CoM methyltransferase isozyme M	hemA	Biosynthesis of cofactors, prosthetic groups, and carriers	Heme, porphyrin
MA3443	0.9413	3.52555	18.6307	0.00124504	0.00386161	Restriction endonuclease type IV, Mrr (Pfam PF04471)		DNA metabolism	DNA replication, recombination, and repair
MA4669	1.06851	4.67137	18.6306	0.00124507	0.00386161	Glyoxalase-like domain (Pfam PF12681)		Unknown function
MA2466a	-1.2857	3.95622	18.6123	0.00124946	0.00387087	Hypothetical protein		Hypothetical proteins
MA1922	-0.93291	6.42117	18.611	0.00124978	0.00387087	Sec-C motif	secC	Protein fate	Protein secretion and trafficking
MA2014	-0.874983	4.86424	18.586	0.00125581	0.00388688	Ala-tRNA(Pro) hydrolase (EC 3.1.1.-)		Protein synthesis	tRNA aminoacylation
MA4508	1.15374	2.26858	18.5562	0.00126305	0.00390658	predicted protein		Hypothetical proteins
MA2491	-1.89026	0.557977	18.5525	0.00126395	0.00390667	Secreted protein		Unknown function
MA2240	1.29538	1.66782	18.5318	0.00126901	0.00391961	predicted protein		Hypothetical proteins
MA3657	1.05347	7.06015	18.5124	0.00127379	0.00393169	poly-gamma-glutamate synthesis protein (capsule biosynthesis protein)	capA	Cell envelope	Biosynthesis and degradation of surface polysaccharides and lipopolysaccharides
MA2002	0.87327	4.50777	18.4937	0.0012784	0.00394254	DUF1100 domain protein		Unknown function
MA0368	1.03454	7.56781	18.4883	0.00127974	0.00394254	transcriptional regulator, TetR family		Regulatory functions	DNA interactions
MA4403	-1.15452	3.11525	18.4854	0.00128045	0.00394254	Hypothetical protein		Hypothetical proteins
MA4510	-1.09873	2.67747	18.4839	0.00128082	0.00394254	Hypothetical protein		Hypothetical proteins
MA2146	-1.02192	5.89448	18.4568	0.00128756	0.00396056	glycine betaine/L-proline ABC transporter, permease	proW	Transport and binding proteins	Amino acids, amines, peptides
MA4012	1.05965	9.38017	18.4445	0.00129064	0.00396732	IMP cyclohydrolase (EC 3.5.4.10)/phosphoribosylaminoimidazolecarboxamide formyltransferase (EC 2.1.2.3)	purH	Purines, pyrimidines, nucleosides, and nucleotides	Purine ribonucleotide biosynthesis
MA3667	0.982431	5.06109	18.421	0.00129654	0.00398274	CRISPR-associated autoregulator, Cst2 family	cst2	Mobile and extrachromosomal element functions	CRISPR
MA0537	-1.06472	3.47803	18.4124	0.00129869	0.00398662	deoxynucleoside 5'-monophosphate N-glycosidase (EC 3.2.2.-)		Energy metabolism	Nucleotide sugars
MA1875	-1.37046	2.83614	18.3059	0.00132588	0.00406731	Hypothetical protein		Hypothetical proteins
MA3311n	-0.987853	4.43233	18.2875	0.00133064	0.00407912	Transposase and inactivated derivatives, IS1 family		Mobile and extrachromosomal element functions	Transposons
MA1414	-0.76288	7.91398	18.2805	0.00133244	0.00408185	Winged helix-turn-helix transcription repressor DNA-binding		Regulatory functions	DNA interactions
MA4092	-1.0803	4.23705	18.2624	0.00133717	0.00409353	2,5-diamino-6-(5-phosphoribosylamino)pyrimidin-4(3H)-one reductase (EC 1.1.1.302)	ribD	Biosynthesis of cofactors, prosthetic groups, and carriers	Riboflavin, FMN, and FAD
MA1070	1.71679	0.476387	18.1832	0.00135802	0.00415456	VanZ like family protein (function unknown)		Unknown function
MA0468	0.979519	3.82889	18.1757	0.00136001	0.00415781	predicted protein		Unknown function
MA4382	0.851773	7.21795	18.154	0.00136579	0.00417264	CobW protein	cobW	Biosynthesis of cofactors, prosthetic groups, and carriers	Heme, porphyrin, and cobalamin
MA4591	1.2205	8.04755	18.1461	0.0013679	0.00417416	2-amino-3,7-dideoxy-D-threo-hept-6-ulosonate synthase	deoC	Energy metabolism	Glycolysis/Gluconeogenesis
MA4193	-0.925684	5.91941	18.1452	0.00136815	0.00417416	putative methanogenesis marker protein 2		Energy metabolism	Methanogenesis
MA0606	-0.961244	6.90049	18.1205	0.00137479	0.00418962	farnesyl-diphosphate synthase (EC 2.5.1.10)/geranylgeranyl-diphosphate synthase (EC 2.5.1.29)	idsA	Biosynthesis of cofactors, prosthetic groups, and carriers	Terpenoid backbone synthesis
MA3112	1.33762	2.79641	18.1194	0.00137508	0.00418962	predicted protein		Hypothetical proteins
MA3295	-1.29552	4.06473	18.0514	0.00139358	0.0042431	Protein of unknown function DUF2082, nucleic-acid-binding, Zn-ribbon		Unknown function
MA0111	-1.22995	2.76967	17.9955	0.00140899	0.00428519	Hypothetical protein		Hypothetical proteins
MA4038	-1.37508	3.00022	17.9944	0.00140931	0.00428519	Membrane protein		Unknown function
MA0676	1.08534	7.39134	17.9839	0.00141221	0.00429108	biotin operon repressor/biotin-pyruvate carboxylase ligase	bpl	Regulatory functions	DNA interactions
MA1596	0.792135	4.96197	17.9736	0.00141509	0.0042961	daunorubicin resistance ABC transporter, ATP-binding protein	drrA	Transport and binding proteins	Unknown substrate
MA3248	0.997552	6.74619	17.9699	0.00141612	0.0042961	Membrane protein		Unknown function
MA3453	-1.32076	2.43224	17.9665	0.00141706	0.0042961	iron ABC transporter, ATP-binding protein		Transport and binding proteins	Cations and iron carrying compounds
MA0950	-0.880057	5.12974	17.9643	0.00141768	0.0042961	ferric enterobactin transport ATP-binding protein		Transport and binding proteins	Cations and iron carrying compounds
MA2064	-1.42781	4.13765	17.9459	0.00142285	0.00430883	tRNA G37 N-methylase Trm5	trm5	Protein synthesis	tRNA and rRNA base modification
MA2327	0.932084	3.75523	17.9288	0.00142765	0.00432047	Quinoprotein amine dehydrogenase, beta chain-like		Energy metabolism	Electron transport
MA1581	-0.910505	6.21929	17.8673	0.00144513	0.00437042	Domain of unknown function DUF4143 (Pfam PF13635)		Unknown function
MA1339	-0.926007	4.89123	17.83	0.00145584	0.00439986	transcriptional regulator, HxlR family		Regulatory functions	DNA interactions
MA3360	0.801233	5.37213	17.8035	0.0014635	0.00442003	Domain of unknown function DUF89		Unknown function
MA4640	0.996339	3.82436	17.7941	0.00146626	0.00442333	Uncharacterised conserved protein UCP037409, membrane transporter, MTH672 (Pfam PF09930)		Transport and binding proteins
MA3617	-0.947013	3.71206	17.793	0.00146656	0.00442333	Cupin 2, conserved barrel (Pfam PF07883)		Unknown function
MA2721	0.93862	8.55839	17.7706	0.0014731	0.00444007	serine O-acetyltransferase (EC 2.3.1.30)	cysE	Amino acid biosynthesis	Serine family
MA2004	-1.15402	5.33904	17.7305	0.0014849	0.00447262	Predicted rRNA methylase YqxC, contains S4 and FtsJ domains		Protein synthesis	tRNA and rRNA base modification
MA0267	1.03936	7.49636	17.7265	0.00148608	0.00447317	predicted protein		Unknown function
MA4506	1.07466	3.77806	17.7146	0.00148961	0.00447885	Amino acid transporter		Transport and binding proteins	Amino acids, peptides and amines
MA1730	0.889108	3.35333	17.7134	0.00148996	0.00447885	cell surface protein		Cell envelope	Surface structures
MA1923	-0.868482	5.50831	17.6798	0.00149996	0.00450591	Hypothetical protein		Hypothetical proteins
MA1172	-0.785702	7.76114	17.6628	0.00150505	0.00451763	oligosaccharyltransferase	stt3	Protein fate	Protein modification and repair
MA0902	0.877018	7.12369	17.6601	0.00150588	0.00451763	Nascent polypeptide associated complex NAC		Transcription	transcription factors
MA0475	-1.19838	3.57274	17.655	0.00150741	0.00451922	Membrane protein		Unknown function
MA1424	-0.749541	7.01368	17.6292	0.00151518	0.00453947	transcriptional regulator, XRE family with cupin sensor		Regulatory functions	DNA interactions
MA1886	-1.05877	3.90998	17.6065	0.00152206	0.00455706	Hypothetical protein		Hypothetical proteins
MA4051	1.05313	7.23159	17.5866	0.00152814	0.0045722	4-vinyl reductase, 4VR (Pfam PF02830)		Unknown function
MA3467	1.05749	5.64353	17.5824	0.00152942	0.004573	methyltransferase		Unknown function
MA3394a	-1.099	5.39832	17.5712	0.00153286	0.00458022	Membrane protein		Unknown function
MA2811	1.1117	2.3122	17.5406	0.00154229	0.00460338	site-specific recombinase	ssrA	DNA metabolism	DNA replication, recombination, and repair
MA0200	-1.02651	3.46914	17.5394	0.00154266	0.00460338	Nitrogen regulatory protein PII/ATP phosphoribosyltransferase		Regulatory functions	Small molecule interactions
MA0713	-0.717821	7.90781	17.516	0.00154991	0.00462195	HD superfamily phosphohydrolase		Unknown function
MA3579	-3.41561	0.163199	17.5088	0.00155214	0.00462552	Membrane protein		Unknown function
MA3854	-0.748678	6.85785	17.5036	0.00155376	0.00462649	ACT domain (Pfam PF01842)		Unknown function
MA1895	1.10544	5.96662	17.5012	0.00155453	0.00462649	Bacteriophage PT1028, Orf1 (Pfam PF06048)		Mobile and extrachromosomal element functions	Phage
MA4436	-0.978028	7.68421	17.4978	0.00155557	0.00462654	DUF556 domain protein		Unknown function
MA1296	1.11722	4.5498	17.4744	0.00156291	0.00464075	Protein of unknown function DUF86 (Pfam PF01934)		Unknown function
MA1813	0.83836	5.80356	17.4742	0.00156297	0.00464075	ATPase, AAA-type, CDC48 (TIGRFAM TIGR01243)		Unknown function
MA4538	1.12517	3.42253	17.4726	0.00156345	0.00464075	Predicted protein		Unknown function
MA4227	-2.0294	6.0527	19.3663	0.00156495	0.00464212	transposase, IS4 family		Mobile and extrachromosomal element functions	Transposons
MA2507	0.851061	4.50946	17.4555	0.00156884	0.00465061	cell surface protein		Cell envelope	Surface structures
MA2680	-1.28456	5.19192	17.4404	0.00157363	0.00466171	transposase, IS4 family		Mobile and extrachromosomal element functions	Transposons
MA1546	-0.957785	3.0763	17.4206	0.00157989	0.00467719	ABC-2 family transporter protein		Transport and binding proteins	Unknown substrate
MA3232	0.962404	2.83294	17.4134	0.00158218	0.00468089	predicted protein		Hypothetical proteins
MA3212	0.804168	6.6799	17.3796	0.00159299	0.00470975	thioredoxin	trxA	Energy metabolism	Electron transport
MA2350	1.01783	7.83178	17.3396	0.0016059	0.00474481	hypothetical protein (multi-domain)		Unknown function
MA1649n	-1.03545	4.40924	17.333	0.00160805	0.00474803	Transposase and inactivated derivatives, IS1 family		Mobile and extrachromosomal element functions	Transposons
MA1776	-0.918938	7.81313	17.3111	0.00161519	0.00476598	ribosomal RNA-processing protein RRP42 (EC 3.1.13.-)	rrp42	Protein synthesis	Ribosomal proteins: synthesis and modificaiton
MA3147	-0.747145	6.15664	17.291	0.00162175	0.00478219	Domain of unknown function DUF58 (Pfam PF01882)		Unknown function
MA2589	1.07057	2.40439	17.278	0.00162603	0.00479166	membrane protein		Unknown function
MA1397	-0.936798	3.74504	17.2719	0.00162804	0.00479256	DUF2117 domain protein		Unknown function
MA2807	-1.07954	2.55476	17.2706	0.00162847	0.00479256	PBS lyase HEAT-like repeat		Unknown function
MA4066	1.19178	2.86486	17.2616	0.00163144	0.00479816	Deoxyribodipyrimidine photo-lyase type II (EC 4.1.99.3)	phrB	DNA metabolism	DNA replication, recombination, and repair
MA3640	-1.00784	3.64852	17.2194	0.00164544	0.00483618	iron ABC transporter, solute-binding protein		Transport and binding proteins	Cations and iron carrying compounds
MA0919	0.708083	7.38114	17.2055	0.00165011	0.00484671	orotate phosphoribosyltransferase	pyrE	Biosynthesis of cofactors, prosthetic groups, and carriers	Pyridine nucleotides
MA0407	-1.24172	1.80066	17.1835	0.00165747	0.00486515	Flavodoxin		Energy metabolism	Electron transport
MA0366	1.0462	4.69026	17.1787	0.00165908	0.00486672	Putative permease		Transport and binding proteins	Unknown substrate
MA0416	-1.24294	2.23873	17.155	0.0016671	0.00488703	RmlC-like cupin domain		Unknown function
MA3034	-0.888453	5.92505	17.0839	0.00169142	0.0049551	uroporphyrinogen-III synthase (EC 4.2.1.75)	hemD	Biosynthesis of cofactors, prosthetic groups, and carriers	Heme, porphyrin, and cobalamin
MA0980	1.09939	4.94438	17.0285	0.00171065	0.00500816	predicted protein		Unknown function
MA1293	0.879129	3.56832	16.9989	0.00172101	0.00503522	cell surface protein		Cell envelope	Surface structures
MA2035	1.32584	2.25811	16.9798	0.00172777	0.00505171	RHS repeat-associated core domain		Unknown function
MA0196	1.42037	5.42126	17.2671	0.00173218	0.0050613	Membrane protein		Unknown function
MA3186	0.996205	3.97834	16.9509	0.00173801	0.00507504	predicted protein		Hypothetical proteins
MA1150	-1.00649	3.56471	16.9468	0.0017395	0.00507607	tRNA threonylcarbamoyladenosine modification (KEOPS) complex, Cgi121 subunit	cgi121	Protein synthesis	tRNA and rRNA base modification
MA2533	-0.989883	5.76454	16.9417	0.0017413	0.00507803	nicotinate phosphoribosyltransferase	pncB	Biosynthesis of cofactors, prosthetic groups, and carriers	Pyridine nucleotides
MA2828	-0.734752	4.88349	16.8817	0.00176288	0.00513763	Putative GTP cyclohydrolase 1 type 2, NIF3 family		Unknown function
MA1165	-0.886566	5.45136	16.8695	0.00176728	0.00514712	TPD domain protein		Unknown function
MA0297	-2.83006	3.9693	20.4325	0.00179205	0.00521587	ubiE/COQ5 methyltransferase		Biosynthesis of cofactors, prosthetic groups, and carriers	ubiquinone and other terpenoids
MA1531	0.843479	4.57644	16.7969	0.00179389	0.00521786	transcriptional regulator, ArsR family		Regulatory functions	DNA interactions
MA4063	-0.780407	7.67164	16.7166	0.0018239	0.0053017	phosphoribosylaminoimidazole-succinocarboxamide synthase	purC	Purines, pyrimidines, nucleosides, and nucleotides	Purine ribonucleotide biosynthesis
MA1872	1.34757	1.43608	16.6764	0.00183914	0.00534256	Membrane protein		Unknown function
MA1940	0.987011	4.31496	16.6687	0.00184205	0.00534754	predicted protein		Unknown function
MA0622	-1.12654	2.87344	16.6633	0.00184413	0.00535011	Predicted transcriptional regulator, contains HTH domain		Regulatory functions	DNA interactions
MA2442	1.32316	2.72798	16.6583	0.00184603	0.00535219	Protein of unknown function DUF1269, membrane associated		Unknown function
MA0933	0.97357	4.48131	16.6544	0.00184752	0.00535304	dimethylamine:corrinoid methyltransferase	mtbB	Energy metabolism	Methanogenesis
MA2681a	-1.407	2.32993	16.6171	0.00186186	0.00539112	IS4 transposase		Extrachromosomal elements	Transposons
MA1968	0.799543	4.43814	16.6042	0.00186687	0.00540214	Tetratricopeptide repeat-containing domain		Unknown function
MA3166	0.815243	4.34593	16.5941	0.0018708	0.00540414	transcriptional regulator, HxlR family	hxlR	Regulatory functions	DNA interactions
MA3904	1.53494	3.0823	16.5939	0.00187087	0.00540414	S-adenosyl-L-methionine-dependent methyltransferase		Unknown function
MA2048	-2.41584	-0.24304	16.5931	0.00187117	0.00540414	Membrane associated proteins		Unknown function
MA2433	1.22547	2.64907	16.5622	0.00188323	0.00543547	H(+)-transporting ATP synthase, subunit gamma	atpG	Energy metabolism	ATP-proton motive force interconversion
MA0156	-1.13023	4.67998	16.5534	0.00188668	0.00544194	Terpenoid cyclases/protein prenyltransferase alpha-alpha toroid		Biosynthesis of cofactors, prosthetic groups, and carriers	ubiquinone and other terpenoids
MA2376	1.08942	5.86278	16.5272	0.00189702	0.00546823	nucleotidyltransferase		Unknown function
MA2779	1.22594	1.96082	16.5174	0.00190088	0.00547586	Methyltransferase type 11		Unknown function
MA0239	-0.79496	4.11616	16.4925	0.00191077	0.00550081	amino-acid N-acetyltransferase	argA	Amino acid biosynthesis	Arginine
MA2423	-0.940042	5.60999	16.4843	0.00191406	0.00550675	Cytidylyltransferase		Unknown function
MA0854	1.10067	3.71102	16.4798	0.00191585	0.00550785	N-acetyltransferase		Unknown function
MA1909	-1.0564	3.42754	16.4772	0.00191689	0.00550785	dTDP-4-dehydrorhamnose 3,5-epimerase	rfbC	Cell envelope	Biosynthesis and degradation of surface polysaccharides and lipopolysaccharides
MA3884	-0.760955	7.79255	16.4719	0.001919	0.00551038	Predicted archaeal cell division protein, SepF homolog, DUF552 family		Cellular processes	Cell division
MA4234	1.08442	2.21794	16.4535	0.00192641	0.00552813	Serine protease, subtilisin family		Protein fate	Degradation of proteins, peptides, and glycopeptides
MA2019	0.949048	7.08501	16.4316	0.00193525	0.00554993	pneumococcal surface protein		Unknown function
MA3704	0.852697	5.68671	16.4149	0.00194201	0.00556578	TPR-domain containing protein		Unknown function
MA4094	0.819832	8.62587	16.3994	0.00194833	0.00558033	universal stress protein	uspA	Cellular processes	Stress response
MA4487	1.01986	3.24262	16.3924	0.00195115	0.00558485	Protein of unknown function DUF1673, Methanosarcina species (Pfam PF07895)		Unknown function
MA0742a	-1.30754	2.62736	16.3314	0.00197629	0.00565319	phosphinothricin acetyltransferase	pat	Energy metabolism	Phosphonate and phosphinate metabolism
MA1469	0.776468	6.24247	16.3182	0.00198175	0.00566521	CheY chemotaxis protein	cheY	Cellular processes	Chemotaxis
MA1887	-0.828775	4.89759	16.2872	0.0019947	0.0056986	RelA/SpoT (Pfam PF04607)		Cellular processes	Stress response
MA4677	-2.4047	-0.344887	16.2842	0.00199597	0.0056986	Membrane protein		Unknown function
MA4331	-0.706498	6.97333	16.2443	0.00201283	0.00574308	TATA binding protein of transcription factor TFIID	tbp-1	Transcription	Transcription factors
MA0107	-0.848871	5.38344	16.2188	0.00202365	0.0057703	gluconate 5-dehydrogenase	gno	Energy metabolism	Biosynthesis and degradation of polysaccharides
MA2645	1.26735	4.31265	16.2129	0.00202615	0.00577377	arylsulfatase	atsA	Central intermediary metabolism	sulfur compounds
MA0333	-1.60564	2.36499	16.2037	0.00203012	0.00578141	transcriptional regulator, HxlR family	hxlR	Regulatory functions	DNA interactions
MA0062	-1.39795	3.64316	16.1765	0.00204179	0.00581095	predicted protein		Unknown function
MA2803	1.20515	1.91505	16.1554	0.00205091	0.00582947	predicted protein		Hypothetical proteins
MA1403	1.44145	3.04933	16.1542	0.00205142	0.00582947	5'(3')-deoxyribonucleotidase (Pfam PF06941)		DNA metabolism	DNA replication, recombination, and repair
MA4406	0.937544	7.86907	16.1525	0.00205219	0.00582947	Iron-regulated ABC transporter ATPase subunit SufC	sufC	Biosynthesis of cofactors, prosthetic groups, and carriers	Other
MA3034a	-1.43055	1.06924	16.1108	0.00207034	0.00587525	transposase		Mobile and extrachromosomal element functions	Transposons
MA0406	-1.6707	1.06887	16.1095	0.00207092	0.00587525	iron-sulfur flavoprotein	isf-3	Energy metabolism	Electron transport
MA2909	-0.932352	7.24588	16.0912	0.00207899	0.00589442	ketoisovalerate ferredoxin oxidoreductase, beta subunit (EC 1.2.7.7)/ketoisovalerate ferredoxin oxidoreductase, gamma subunit (EC 1.2.7.7)	vorA	Energy metabolism	Amino acids, peptides and amines
MA1569	0.955049	2.6206	16.0851	0.00208167	0.00589829	Membrane-associated phospholipid phosphatase	pap2	Fatty acids and phospholipids	Biosynthesis
MA4441	-1.16084	2.70161	16.0463	0.00209885	0.00594323	predicted protein		Hypothetical proteins
MA0040	-1.17147	4.36599	16.0382	0.00210247	0.00594971	Wyosine [tRNA(Phe)-imidazoG37] synthetase, radical SAM superfamil	twy1	Protein synthesis	tRNA aminoacylation
MA3542	0.913861	6.71417	15.9973	0.00212082	0.00599785	conserved hypothetical chemotaxis protein	cheBR	Regulatory functions	Small molecule interactions
MA0658	2.18123	9.36038	15.9802	0.00212854	0.00601591	c-type cytochrome protein, 7 hemes		Energy metabolism	Electron transport
MA1460	0.712902	7.67778	15.9734	0.00213164	0.00602087	phage shock protein A (PspA) family protein	pspA	Mobile and extrachromosomal elements	Phage
MA2980	0.868249	4.76676	15.9667	0.00213469	0.00602571	Cysteine proteinase		Protein fate	Degradation of proteins, peptides and glycopeptides
MA4611	0.746969	5.89217	15.9196	0.00215622	0.00608266	Tetratricopeptide repeat-containing domain		Unknown function
MA2196	1.4547	0.89291	15.8536	0.00218684	0.00616475	Protein of unknown function DUF457 (Pfam PF04307)		Unknown function
MA0588	0.72463	6.1327	15.851	0.00218807	0.00616475	cell surface protein		Cell envelope	Surface structures
MA2173	-1.02875	3.33855	15.846	0.0021904	0.00616747	UDP-Glycosyltransferase/glycogen phosphorylase		Cell envelope	Glycosyltransferase
MA2322	0.890821	5.38739	15.8024	0.00221095	0.00622141	predicted protein		Hypothetical proteins
MA2844	0.863715	3.11187	15.7891	0.00221727	0.00623528	Aerotolerance regulator N-terminal (Pfam PF07584)	batA	Cellular processes	Aerotolerance
MA4180	0.945904	4.99131	15.7794	0.00222189	0.00624438	S-adenosyl-L-methionine-dependent methyltransferase		Unknown function
MA1716	0.89666	3.48073	15.7719	0.00222548	0.00625056	PAS domain S-box		Regulatory functions	Small molecule interactions
MA0238	-1.32769	3.00098	15.7509	0.00223553	0.00627484	Protein of unknown function DUF531 (Pfam PF04407)		Unknown function
MA2218	1.47803	1.1572	15.7353	0.00224301	0.00629192	potassium channel protein		Transport and binding proteins	Cations and iron containing compounds
MA2284	0.877805	6.92459	15.7302	0.0022455	0.00629497	cell surface protein		Cell envelope	Surface structures
MA2886	-0.780526	4.67712	15.6753	0.00227217	0.00636575	cell surface protein		Cell envelope	Surface structures
MA4322	-0.794711	3.79511	15.6625	0.00227847	0.00637895	methylated-DNA--[protein]-cysteine S-methyltransferase	ogt	DNA metabolism	DNA replication, recombination, and repair
MA4503	0.804197	5.33672	15.6599	0.00227972	0.00637895	predicted protein		Unknown function
MA1054	-1.14657	4.71555	15.6552	0.00228205	0.0063815	Protein of unknown function DUF2206, membrane (Pfam PF09971)		Unknown function
MA2890	0.746319	6.76976	15.6507	0.00228424	0.00638364	sensory transduction histidine kinase		Regulatory functions	Small molecule interactions
MA4497	0.975937	2.18483	15.6442	0.00228745	0.00638866	Protein of unknown function DUF1673, Methanosarcina species (Pfam PF07895)		Unknown function
MA2855a	1.32802	1.23396	15.5945	0.00231215	0.00645361	Protein of unknown function DUF2795 (Pfam PF11387)		Unknown function
MA4144	0.82758	5.68527	15.5883	0.00231527	0.0064583	ADP-ribosylglycohydrolase (dinitrogenase reductase activating glycohydrolase)	draG	Purines, pyrimidines, nucleosides, and nucleotides	Nucleoside interconversions
MA1877	1.15287	2.94265	15.5694	0.00232472	0.00648065	Membrane protein		Unknown function
MA0382	-1.65481	6.58438	17.1134	0.0023308	0.00649357	tRNA-Thr(GGU) m(6)t(6)A37 methyltransferase TsaA	tsaA	Protein synthesis	tRNA and rRNA modification
MA4375	0.787861	6.9306	15.4972	0.00236137	0.00657464	Predicted transcriptional regulator, contains HTH domain		Regulatory functions	DNA interactions
MA2154	-0.951988	2.86223	15.4572	0.00238199	0.00662794	Hypothetical protein		Hypothetical proteins
MA3388	1.02273	5.43592	15.4508	0.00238533	0.0066296	serine protease inhibitor		Protein fate	Degradation of proteins, peptides, and glycopeptides
MA3428	1.12002	6.1643	15.4504	0.00238553	0.0066296	DNA ligase D, 3'-phosphoesterase domain	ligD	DNA metabolism	DNA replication, recombination, and repair
MA3734	0.827773	6.9289	15.4258	0.0023983	0.00666096	Zinc finger, RING/FYVE/PHD-type with DUF2180 domain		Unknown function
MA1154	-2.27556	-0.622014	15.3957	0.00241412	0.00670074	Membrane associated proteins		Unknown function
MA3430	0.822228	4.83209	15.3183	0.00245523	0.00681064	cell surface protein		Cell envelope	Surface structures
MA0140	-0.84713	5.96346	15.2869	0.00247217	0.0068534	replication factor C subunit	rfcS	DNA metabolism	DNA replication, recombination, and repair
MA2974	1.92405	1.3938	15.2659	0.00248356	0.00688072	Membrane associated protein		Unknown function
MA2253	1.16519	3.96574	15.2323	0.00250193	0.00692735	Myo-inositol-1-phosphate synthase		Energy metabolism	inositol phosphate metabolism
MA3697	-1.05224	3.60224	15.2155	0.00251114	0.00694792	Membrane protein		Unknown function
MA1040	-0.962085	3.07987	15.2131	0.00251245	0.00694792	transposase		Mobile and extrachromosomal element functions
MA3711	-1.03911	6.04274	15.1949	0.00252254	0.00697152	ferredoxin domain protein		Energy metabolism	Electron transport
MA1068	-0.942206	7.11737	15.1884	0.00252616	0.00697723	dolichyl-phosphate beta-D-mannosyltransferase		Cell envelope	Biosynthesis and degradation of surface polysaccharides and lipopolysaccharides
MA2235	-0.969667	4.8547	15.1625	0.00254057	0.00701271	Uncharcterized protein, DUF927 family		Unknown function
MA1571	0.761362	4.09315	15.1504	0.00254732	0.00702704	dienelactone hydrolase family protein		Energy metabolism	chlorocatechol degradation
MA1356	-0.83411	6.39455	15.1363	0.00255526	0.00704462	acidic integral membrane protein		Unknown function
MA1204	-1.02101	3.57413	15.1165	0.00256644	0.00707109	4Fe-4S single cluster domain		Energy metabolism	Electron transport
MA2282	-1.25357	3.39918	15.1134	0.00256819	0.00707158	molydbenum ABC transporter, ATP-binding protein	modC	Transport and binding proteins	Anions
MA1981	-0.686841	6.87654	15.1004	0.00257556	0.00708751	tRNA(Ile2) 2-agmatinylcytidine synthetase		Protein synthesis	tRNA aminoacylation
MA3992	-0.823984	6.14074	15.0914	0.00258066	0.00709509	Methyl-coenzyme M reductase, protein C (Pfam PF04609)		Energy metabolism	Methanogenesis
MA0353n	-1.37866	2.22822	15.09	0.00258147	0.00709509	transcriptional regulator, TetR family		Regulatory functions	DNA interactions
MA3920	-1.20481	2.38539	15.0619	0.00259753	0.00713376	Peptidase S9		Protein fate	Degradation of proteins, peptides, and glycopeptides
MA4526	1.44032	1.9471	15.0599	0.00259872	0.00713376	predicted protein		Hypothetical proteins
MA4006	-0.862346	5.11279	15.0472	0.00260598	0.00714731	beta-ribofuranosylaminobenzene 5'-phosphate synthase		Biosynthesis of cofactors, prosthetic groups, and carriers	tetrahydromethanopterin
MA0443	0.929896	3.3366	15.0458	0.00260683	0.00714731	Membrane protein		Unknown function
MA3917	-1.77325	6.44017	16.5108	0.00260879	0.00714831	ammonium transporter (TC 1.A.11)	amtB	Transport and binding proteins	Cations and iron carrying compounds
MA2469	1.92164	0.891081	15.0305	0.00261565	0.00715949	Carboxymuconolactone decarboxylase (Pfam PF02627)		Unknown function
MA4683	0.755708	3.91733	15.0298	0.00261606	0.00715949	Thioredoxin domain protein		Energy metabolism	Electron transport
MA0767	0.996561	3.25242	15.0058	0.00263	0.00719325	Protein of unknown function DUF86 (Pfam PF01934)		Unknown function
MA2351	0.886897	3.36622	14.997	0.00263511	0.00720286	exopolyphosphatase	ppx	Central intermediary metabolism	Phosphorus compounds
MA1333a	1.35318	1.09683	14.9491	0.00266328	0.00727543	Uncharacterized conserved protein, YHS domain		Unknown function
MA3279	-0.769992	8.07732	14.92	0.00268053	0.00731386	CTP synthase (EC 6.3.4.2)	pyrG	Purines, pyrimidines, nucleosides, and nucleotides	Pyrimidine ribonucleotide biosynthesis
MA4600	-0.943167	4.40442	14.9199	0.00268061	0.00731386	oligopeptide ABC transporter, permease protein	oppB	Transport and binding proteins	Amino acids, peptides and amines
MA1631	0.804392	5.37107	14.9085	0.00268737	0.00732786	nitrogenase associated protein E	vnfE	Central intermediary metabolism	Nitrogen fixation
MA3914	0.872125	4.66273	14.9019	0.00269132	0.00733419	ABC-type amino acid transport/signal transduction system, periplasmic component/domain		Regulatory functions	Small molecule interactions
MA4493	1.17895	1.44938	14.8584	0.00271753	0.00740112	Protein of unknown function DUF1673, Methanosarcina species (Pfam PF07895)		Unknown function
MA3750	-0.931721	4.33373	14.7835	0.00276334	0.0075213	Predicted protein		Unknown function
MA2118	-0.983361	3.90117	14.7672	0.0027734	0.00754412	5-methylcytosine restriction system component (Pfam PF10117)		DNA metabolism	DNA replication, recombination, and repair
MA1591	-0.961439	5.91514	14.7496	0.00278435	0.00756933	cytochrome d1 domain surface protein		Energy metabolism	Electron transport
MA3800	-0.836565	4.99457	14.7211	0.00280221	0.00761327	transposase		Mobile and extrachromosomal element functions	Transposons
MA2307	0.729986	5.33218	14.6979	0.00281683	0.00764835	DNA uptake protein ComE and related DNA-binding proteins		Mobile and extrachromosomal element functions	Conjugation
MA3783	-0.963116	4.96007	14.6728	0.00283271	0.00768681	ubiE/COQ5 methyltransferase		Biosynthesis of cofactors, prosthetic groups, and carriers	Ubiquinone and other terpenoids
MA3048	-1.09977	4.67291	14.6685	0.00283548	0.00768969	oligopeptide ABC transporter, solute-binding protein	oppA	Transport and binding proteins	Amino acids, peptides and amines
MA0812	0.76419	4.54785	14.6174	0.00286823	0.00777381	Membrane protein		Unknown function
MA0151	-0.820509	3.76356	14.601	0.00287884	0.0077954	predicted protein		Unknown function
MA3897	-0.911208	2.82932	14.5997	0.00287967	0.0077954	nitrogen regulatory protein P-II family	nifI2	Regulatory functions	Small molecule interactions
MA0237	1.07507	9.09554	14.5794	0.00289291	0.00782653	Membrane protein		Unknown function
MA1638	-0.869933	3.71769	14.5505	0.00291182	0.00787295	Transposase, IS4-like (Pfam PF01609)		Mobile and extrachromosomal element functions	Transposons
MA4129	-1.2795	2.87065	14.5351	0.002922	0.00789572	Membrane protein		Unknown function
MA2051	-1.30607	3.33359	14.5301	0.00292525	0.00789976	transcriptional regulator, MarR family		Regulatory functions	DNA interactions
MA1298	0.978154	2.79084	14.4982	0.00294646	0.00795226	Membrane protein		Unknown function
MA4053	0.843105	8.9213	14.4737	0.00296284	0.00799166	alpha-amylase		Energy metabolism	Biosynthesis and degradation of polysaccharides
MA2346	-1.03008	4.65193	14.4544	0.00297581	0.00802184	Phosphate uptake regulator	phoU	Regulatory functions	Small molecule interactions
MA2917	0.842684	3.43472	14.4365	0.00298795	0.00804971	Type I phosphodiesterase/nucleotide pyrophosphatase/phosphate transferase (Pfam PF01663)		Unknown function
MA0556	-0.918431	4.01395	14.3462	0.00304988	0.00821165	Protein of unknown function DUF3160 (Pfam PF11369)		Unknown function
MA0692	1.14896	4.26122	14.3348	0.00305779	0.00822801	geranylgeranyl reductase		Biosynthesis of cofactors, prosthetic groups, and carriers	Chlorophyll and bacteriochlorophyll
MA1392	-0.987947	4.50753	14.3261	0.00306387	0.00823941	phosphoribosyl-ATP pyrophosphatase (EC 3.6.1.31)	hisE	Amino acid biosynthesis	Histidine family
MA1118	-0.862689	4.19337	14.3119	0.0030738	0.00826118	ABC-type antimicrobial peptide transport system, permease component		Transport and binding proteins	antimicrobial peptides
MA2802	1.41191	1.9885	14.2876	0.00309087	0.00830208	predicted protein		Hypothetical proteins
MA4444	0.765567	8.35715	14.2429	0.00312261	0.00838232	Disaggregatase-related protein		Cell envelope	dissaggregatase
MA0093	-0.848069	5.0769	14.2256	0.00313499	0.00841054	Uncharacterized Zn-finger containing protein, UPF0148 family		Unknown function
MA2550	-0.749056	4.55231	14.2114	0.00314524	0.00843299	ABC-type antimicrobial peptide transport system, permease component		Transport and binding proteins	antimicrobial peptides
MA4052	0.827278	7.50433	14.2049	0.00314991	0.00843509	alpha-amylase		Energy metabolism	Biosynthesis and degradation of polysaccharides
MA3593	-0.715581	4.29496	14.2044	0.00315031	0.00843509	uracil-DNA glycosylase, family 4	udg	DNA metabolism	DNA replication, recombination, and repair
MA0681	-0.719254	7.21924	14.2025	0.00315165	0.00843509	replicative DNA helicase Mcm (EC 3.6.1.-)	mcm2	DNA metabolism	DNA replication, recombination, and repair
MA0143	1.09136	3.77406	14.1929	0.0031586	0.00844865	monomethylamine permease, EAT family (TC 2.A.3.5.2)	mttP	Transport and binding proteins	Amino acids, peptides, amines
MA0987	1.04784	3.95351	14.1829	0.00316581	0.00846289	Zn-dependent protease		Protein fate	Degradation of proteins, peptides and glycopeptides
MA0069	-0.644856	6.71727	14.1761	0.00317079	0.00847115	thiamine-phosphate kinase	thiL	Biosynthesis of cofactors, prosthetic groups, and carriers	Thiamine
MA0260	0.931307	4.2554	14.1721	0.00317372	0.00847396	Surface protein		Cell envelope	Surface structures
MA0298	-2.06996	3.90313	15.4781	0.00318559	0.0085006	oligopeptide ABC transporter, ATP-binding protein		Transport and binding proteins	Amino acids, peptides and amines
MA3609	-0.927861	6.13853	14.1349	0.00320095	0.00853649	H+/Cl- antiporter ClcA		Transport and binding proteins	Anions
MA2640	1.08542	4.05357	14.1183	0.00321314	0.00856393	DUF1269 domain protein		Unknown function
MA4097	0.939638	4.52912	14.1127	0.00321732	0.00856867	Protein of unknown function DUF167		Unknown function
MA4130	-1.21165	3.09485	14.1108	0.00321874	0.00856867	Hypothetical protein		Hypothetical proteins
MA1652	0.748715	5.69318	14.094	0.0032312	0.00859676	dihydrolipoamide dehydrogenase (EC 1.8.1.4)	pdhD	Energy metabolism	Pyruvate metabolism
MA2719	0.793245	5.01013	14.0782	0.00324295	0.0086229	Predicted transcriptional regulator		Regulatory functions	DNA interactions
MA3267	-1.12071	3.95243	14.0507	0.00326358	0.00867262	Sugar or nucleoside kinase, ribokinase family	pfkB	Purines, pyrimidines, nucleotides and nucleosides	Modification
MA0525	0.867352	3.23348	14.0466	0.00326667	0.00867569	CDP-2,3-di-O-geranylgeranyl-sn-glycerol inositol 1-archaetidyltransferase (EC 2.7.8.-)		Fatty acid biosynthesis	cardiolipin biosynthesis
MA1239	-0.852028	3.38824	14.0419	0.0032702	0.00867995	molybdenum-pterin binding protein	mop	Transport and binding proteins	Anions
MA4479	-1.65359	0.476052	14.0167	0.00328928	0.00872543	transcriptional regulator, ArsR family	arsR	Regulatory functions	DNA interactions
MA1302	0.989503	6.65692	14.005	0.00329817	0.00874385	radical SAM additional 4Fe4S-binding SPASM domain		Energy metabolism	Electron transport
MA1840	0.80822	3.63474	13.9964	0.00330473	0.00875606	fructokinase	pfkB	Energy metabolism	Glycolysis/Gluconeogenesis
MA1812	1.16044	2.76637	13.9814	0.00331626	0.00878143	NADPH-dependent FMN reductase		Energy metabolism	Electron transport
MA1978	0.728679	5.91679	13.9722	0.00332333	0.00879499	molybdopterin guanine dinucleotide biosynthesis accessory protein MobB/molybdopterin synthase subunit MoaE (EC 2.8.1.12)	mobB	Biosynthesis of cofactors, prosthetic groups, and carriers	Molybdopterin
MA0613	-1.17413	4.34447	13.957	0.003335	0.00882067	tRNA G37 N-methylase Trm5	trm5	Protein synthesis	tRNA and rRNA base modification
MA4509	-1.25183	1.76739	13.9503	0.00334019	0.00882918	Membrane protein		Unknown function
MA1587	-0.739021	6.94566	13.9475	0.00334237	0.00882975	DNA topoisomerase subunit B	top6B	DNA metabolism	DNA replication, recombination, and repair
MA0109	-0.702767	6.13784	13.9398	0.00334838	0.00883738	DNA primase large subunit (EC 2.7.7.-)	priB	DNA metabolism	DNA replication, recombination, and repair
MA3508	-1.52155	2.68282	13.9387	0.00334919	0.00883738	S-adenosyl-L-methionine-dependent methyltransferase		Unknown function
MA0784	-0.877187	3.807	13.9334	0.00335333	0.00884311	Translation elongation factor EFG/EF2, C-terminal		Protein synthesis	Translation factors
MA3320	1.04151	3.34037	13.9154	0.00336735	0.00887487	Hypothetical protein		Hypothetical proteins
MA3100	-0.942822	2.69681	13.9008	0.0033788	0.00889981	Membrane protein		Unknown function
MA0487	0.913438	6.07872	13.8947	0.00338359	0.00890722	Membrane protein		Unknown function
MA2174	-1.0036	2.24307	13.8512	0.00341793	0.00899234	Maltose O-acetyltransferase	maa	Energy metabolism	Sugars
MA3437	-0.857396	5.81787	13.8467	0.00342152	0.00899651	branched chain amino acid transport protein AzlC	azlC	Transport and binding proteins	Amino acids, peptides and amines
MA2252	-1.22127	2.63902	13.8329	0.00343255	0.00902024	Protein of unknown function DUF1294 (Pfam PF06961)		Unknown function
MA2836	-0.695218	6.21112	13.8283	0.00343625	0.00902467	transposase		Mobile and extrachromosomal element functions	Transposons
MA2456	1.03258	5.90646	13.803	0.00345657	0.00907273	predicted protein		Hypothetical proteins
MA2792	-0.812003	4.27347	13.7994	0.00345943	0.00907495	Integrase, catalytic (Pfam PF00589)		Mobile and extrachromosomal element functions	Phage
MA1331	1.16051	1.83082	13.7874	0.00346914	0.0090951	Protein of unknown function DUF81		Unknown function
MA0045	0.871021	5.93079	13.7427	0.00350551	0.00917986	predicted protein		Hypothetical proteins
MA3507	-0.712254	5.7711	13.7427	0.00350556	0.00917986	transposase		Mobile and extrachromosomal element functions	Transposons
MA2421	0.962709	3.16361	13.7385	0.00350897	0.00918345	Winged helix-turn-helix transcription repressor DNA-binding		Regulatory functions	DNA interactions
MA0417	-0.782017	4.42521	13.7141	0.00352909	0.00923071	formaldehyde dehydrogenase	fdhA	Energy metabolism	Formaldehyde
MA4213	-0.781958	5.8515	13.7018	0.00353926	0.00925192	Protein of unknown function DUF1059		Unknown function
MA3040	-0.765594	4.4099	13.6864	0.00355203	0.0092799	Predicted kinase, aminoglycoside phosphotransferase (APT) family		Unknown function
MA0845	-0.829031	4.28237	13.6425	0.00358884	0.00937064	daunorubicin resistance ABC transporter, ATP-binding protein	drrA	Transport and binding proteins	Other
MA1377	0.871342	6.33088	13.6278	0.0036012	0.00939743	chorismate mutase (EC 5.4.99.5)	pheA	Amino acid biosynthesis	Aromatic amino acid family
MA0748	0.866828	3.21229	13.5903	0.00363314	0.00947483	Maf protein	maf	Cellular processes	Cell division
MA1133	0.906113	5.72744	13.588	0.00363508	0.00947483	Bacterial transcription activator, effector binding (Pfam PF06445)		Regulatory functions	Small molecule interactions
MA1308	-0.774744	4.13549	13.5852	0.00363747	0.00947557	Beta-lactamase-like		Unknown function
MA2838	-0.655921	5.37528	13.5433	0.00367362	0.00956187	Cell adhesion domain (CSRD) protein		Cell envelope	Surface structures
MA0413	-0.702296	5.07262	13.5418	0.00367486	0.00956187	predicted protein		Unknown function
MA3024	-0.649335	7.59565	13.5054	0.00370663	0.00963896	phosphomannomutase	glmM	Energy metabolism	Biosynthesis and degradation of polysaccharides
MA4401	-0.640509	6.5141	13.5021	0.00370945	0.00964071	Ribosome-binding ATPase YchF, GTP1/OBG family		Protein synthesis	Ribosomal proteins: synthesis and modificaiton
MA0346	0.811497	5.94344	13.4939	0.00371667	0.0096539	cobaltochelatase CobN subunit (EC 6.6.1.2)	cobN	Biosynthesis of cofactors, prosthetic groups, and carriers	Heme, porphyrin, and cobalamin
MA3850	-0.760418	8.14581	13.4908	0.0037194	0.00965539	prefoldin, subunit beta	pfdB	Protein fate	Protein folding and stabilization
MA3839	-1.44881	5.63879	14.178	0.00373624	0.0096935	Tetratricopeptide-like helical		Unknown function
MA1003	0.732776	4.7283	13.4608	0.00374589	0.00971039	NADH:flavin oxidoreductase/12-oxophytodienoate reductase		Energy metabolism	Electron transport
MA4580	0.885047	6.47113	13.4595	0.00374707	0.00971039	Predicted nucleic acid-binding protein, contains Zn-ribbon domain		Unknown function
MA2416	-0.930266	2.6074	13.4272	0.00377583	0.00977926	Predicted protein		Unknown function
MA4058	1.05807	6.80685	13.4168	0.00378513	0.0097977	Winged helix-turn-helix transcription repressor DNA-binding		Regulatory functions	DNA interactions
MA3014	0.710916	7.1041	13.4101	0.00379117	0.00980768	Predicted DNA-binding transcriptional regulator, ArsR family	arsR	Regulatory functions	DNA interactions
MA1970	0.797795	4.32538	13.3433	0.00385182	0.00995886	Tetratricopeptide repeat-containing domain		Unknown function
MA1441	0.741588	4.00229	13.3409	0.00385408	0.00995897	dimethyladenosine transferase (EC 2.1.1.-)	ksgA	Protein synthesis	tRNA and rRNA base modification
MA2723	-0.754444	3.73873	13.3307	0.00386339	0.00997727	hydroxyethylthiazole kinase	thiM	Biosynthesis of cofactors, prosthetic groups, and carriers	Thiamine
MA1696	-1.07938	2.88616	13.3124	0.00388032	0.0100152	Hypothetical protein		Hypothetical proteins
MA0091	-0.777732	4.81018	13.2969	0.00389464	0.0100464	translin family protein		Unknown function
MA1297	1.06739	1.52635	13.277	0.00391319	0.0100885	DUF2117 domain protein		Unknown function
MA4615	-1.00494	10.4328	13.2703	0.00391946	0.0100988	2-isopropylmalate synthase (EC 2.3.3.13)	leuA	Amino acid biosynthesis	Pyruvate family
MA1409	0.792888	5.19232	13.2466	0.00394173	0.0101504	methylthioadenosine phosphorylase (EC 2.4.2.28)	mtnP	Central intermediary metabolism	Other
MA2275	-0.841633	5.76172	13.2245	0.00396262	0.0101983	ABC-type lipoprotein export system, ATPase component		Transport and binding proteins	lipoprotein export
MA4368	-1.06301	3.79321	13.2097	0.00397669	0.0102287	hydrogenase-3, subunit C (HycC homolog)		Energy metabolism	Electron transport
MA4112	-0.832327	8.17092	13.2072	0.00397901	0.0102288	translation initiation factor 6 (aeIF-6)	eif6	Protein synthesis	Translation factors
MA0230	-0.698303	4.58553	13.1724	0.00401238	0.0103087	DUF1628 domain pilin like protein		Cell motility	Pili
MA1567	-0.916045	7.05302	13.1527	0.00403135	0.0103511	pyridoxal 5'-phosphate synthase, synthase subunit Pdx1	pdx1	Biosynthesis of cofactors, prosthetic groups, and carriers	Pyridoxine
MA3205	-0.758156	5.9211	13.1505	0.00403349	0.0103511	Membrane protein		Unknown function
MA4340	1.12359	4.23816	13.1413	0.00404239	0.010368	biotin synthesis BioY protein	bioY	Transport and binding proteins	Biotin
MA3589	-1.46504	10.8507	13.4344	0.00404816	0.0103769	heat shock protein Hsp20	hsp2	Protein fate	Protein folding and stabilization
MA4586	0.844961	4.56107	13.0811	0.0041014	0.0105074	predicted protein		Unknown function
MA1723	-0.875728	5.47508	13.0658	0.00411658	0.0105402	Uncaracterized surface protein containing fasciclin (FAS1) repeats		Cell envelope	Surface structures
MA0481	0.85061	2.80918	13.0386	0.00414364	0.0106035	predicted protein		Unknown function
MA0155	0.783794	6.80161	13.0337	0.00414849	0.0106098	Pyrrolysyl-tRNA synthetase (EC 6.1.1.26)	pylS	Protein synthesis	tRNA aminoacylation
MA2142	-0.737082	7.3773	13.0217	0.00416057	0.0106347	argininosuccinate synthase (EC 6.3.4.5)	argG	Amino acid biosynthesis	Glutamate family
MA2783	-0.727941	4.59816	13.0139	0.00416844	0.010643	Secreted protein		Unknown function
MA0575	-0.918101	4.24611	13.0137	0.00416857	0.010643	Transcription regulator AsnC-type		Regulatory functions	DNA interactions
MA1879n	-0.965149	4.33863	13.0103	0.00417208	0.0106459	Transposase and inactivated derivatives, IS1 family		Mobile and extrachromosomal element functions	Transposons
MA3146	-0.731409	6.48711	13.0071	0.00417525	0.0106479	Aerotolerance regulator N-terminal (Pfam PF07584)	batA	Cellular processes	Stress response
MA2519	0.926298	6.18602	12.9982	0.00418429	0.0106649	L domain-like membrane protein		Unknown function
MA2116	-0.755497	4.6838	12.9911	0.0041914	0.010677	site-specific DNA-methyltransferase (adenine-specific), subunit M	hsdM	DNA metabolism	DNA replication, recombination, and repair
MA1430	0.77001	5.36824	12.969	0.00421397	0.0107284	heme exporter protein A	ccmA	Transport and binding proteins	Heme transporter
MA0832	0.744021	8.64229	12.9651	0.00421789	0.0107323	formylmethanofuran dehydrogenase, subunit C (EC 1.2.99.5)	fwdC	Energy metabolism	Methanogenesis
MA0633	-0.844219	3.92891	12.9599	0.00422321	0.0107398	Ribonuclease H domain (Pfam PF00075)		Transcription	RNA degradation
MA2801	1.67447	1.17904	12.9492	0.00423419	0.0107616	predicted protein		Hypothetical proteins
MA4354	0.756214	4.11227	12.9454	0.00423807	0.0107654	alkaline phosphatase	phoA	Biosynthesis of cofactors, prosthetic groups, and carriers	Folate
MA0478	3.3598	10.7994	18.0187	0.00424355	0.0107695	predicted protein		Hypothetical proteins
MA4344	1.4105	4.51462	13.505	0.00424449	0.0107695	transcriptional regulator, ArsR family	smtB	Regulatory functions	DNA interactions
MA3773n	0.688415	5.28066	12.923	0.00426115	0.0108057	predicted protein		Unknown function
MA2825	0.896213	4.11043	12.9059	0.00427892	0.0108395	Membrane protein		Unknown function
MA4297	0.692257	6.24622	12.9055	0.00427931	0.0108395	cell surface protein with PQQ domain		Cell envelope	Surface structures
MA4664	0.776419	6.22233	12.8786	0.00430734	0.0109043	Desulfoferrodoxin Dfx		Energy metabolism	Electron transport
MA2851	-0.879482	4.71591	12.8736	0.00431261	0.0109115	thiazole biosynthesis enzyme	thi4	Biosynthesis of cofactors, prosthetic groups, and carriers	Thiamine
MA3853	-0.627872	8.15218	12.8686	0.00431783	0.0109164	phenylacetate-CoA ligase (EC 6.2.1.30)	paaK	Energy metabolism	Phenylalanine metabolism
MA0380	-0.720733	4.85376	12.8671	0.00431942	0.0109164	Predicted transcriptional regulator, contains HTH domain		Regulatory functions	DNA interactions
MA1228	-0.915852	3.68466	12.8629	0.00432387	0.0109215	Cobalamin (vitamin B12) biosynthesis CobW-like (Pfam PF02492)	cobW	Biosynthesis of cofactors, prosthetic groups, and carriers	Heme, porphyrin, and cobalamin
MA3497	0.739017	6.59386	12.8552	0.00433197	0.0109359	hydantoinase	hyuA	Energy metabolism	Amino acids, peptides, amines
MA0567	-1.00457	2.53558	12.844	0.00434378	0.0109595	Membrane protein		Unknown function
MA0445	0.734668	4.74397	12.8406	0.00434732	0.0109623	iron-sulfur flavoprotein	isf-6	Energy metabolism	Electron transport
MA1236	0.777989	5.47455	12.8337	0.00435464	0.0109746	molybdate ABC transporter, permease protein	modB	Transport and binding proteins	Anions
MA4590	-0.965017	5.96626	12.8054	0.00438484	0.0110445	GMP synthase (glutamine-hydrolyzing)	guaA	Purines, pyrimidines, nucleosides, and nucleotides	Purine ribonucleotide biosynthesis
MA3957	0.753759	4.28615	12.787	0.00440453	0.0110879	ABC-type lipoprotein export system, ATPase component		Transport and binding proteins	lipoprotein export
MA1558	-1.44919	0.900343	12.7677	0.0044254	0.0111341	Hypothetical protein		Hypothetical proteins
MA1316	0.799879	7.13589	12.7349	0.00446094	0.0112173	sodium:proline symporter (proline permease)	putP	Transport and binding proteins	Cations and iron carrying compounds
MA3283	-1.15885	2.92918	12.7289	0.00446757	0.0112277	carbon-monoxide dehydrogenase, Fe-S subunit	cooF	Energy metabolism	Electron transport
MA3303	-1.35235	1.27667	12.714	0.00448392	0.0112625	Membrane protein		Unknown function
MA2043	-0.719339	3.98026	12.6814	0.00451986	0.0113464	RHS repeat-associated core domain		Unknown function
MA4605	1.14348	2.80643	12.6614	0.0045421	0.0113959	iron(III) ABC transporter, permease protein		Transport and binding proteins	Cations and iron carrying compounds
MA1317	-0.673026	6.68417	12.6476	0.0045575	0.0114281	glutamyl-tRNA(Gln) amidotransferase subunit D (EC 6.3.5.7)	ansA	Protein synthesis	tRNA aminoacylation
MA3763	-1.07756	4.77315	12.6429	0.00456276	0.0114349	Predicted protein		Unknown function
MA3786	-0.675025	7.36857	12.5977	0.0046138	0.0115564	Dihydroorotate dehydrogenase, electron transfer subunit, iron-sulphur cluster binding domain	pyrDII	Purines, pyrimidines, nucleosides, and nucleotides	Pyrimidine ribonucleotide biosynthesis
MA2893	-0.695362	5.54211	12.579	0.00463507	0.0115994	Dehydrogenase (flavoprotein)		Energy metabolism	Electron transport
MA2551	-0.945189	2.40054	12.5781	0.00463615	0.0115994	Predicted transcriptional regulator, contains HTH domain		Regulatory functions	DNA interactions
MA1448	-0.963844	3.88006	12.5732	0.00464173	0.0116069	tRNA (pseudouridine(54)-N(1))-methyltransferase		Protein synthesis	tRNA aminoacylation
MA4522	-0.761092	5.71886	12.569	0.0046465	0.0116124	aspartyl/glutamyl-tRNA(Asn/Gln) amidotransferase subunit C (EC 6.3.5.-)	gatC	Protein synthesis	tRNA aminoacylation
MA1912	-1.31678	1.36483	12.5587	0.00465833	0.0116355	dipeptide ABC transporter, permease protein	dppC	Transport and binding proteins	Amino acids, amines, and peptides
MA3541	-0.860846	4.45809	12.5503	0.00466806	0.0116533	Acyl-CoA N-acyltransferase		Unknown function
MA2609	-0.923984	6.33487	12.5423	0.0046772	0.0116696	Tetratricopeptide TPR-1 (Pfam PF00515)		Unknown function
MA3198	0.790284	6.83806	12.5376	0.00468265	0.0116711	tryptophan synthase, subunit beta	trpB	Amino acid biosynthesis	Aromatic amino acid family
MA3454	-0.799596	4.23343	12.5373	0.004683	0.0116711	Methyltransferase type 11 (Pfam PF08241)		Unknown function
MA0518	1.26811	1.34391	12.509	0.00471589	0.0117466	predicted protein		Unknown function
MA0702	-1.83662	0.324668	12.4862	0.00474253	0.0118064	predicted protein		Hypothetical proteins
MA4191	0.734513	4.89862	12.4776	0.00475272	0.0118249	conserved hypothetical protein		Energy metabolism	Electron transport
MA0777	0.854302	5.99984	12.4754	0.00475523	0.0118249	signal-transducing histidine kinase		Regulatory functions	Small molecule interactions
MA0522	-0.636512	7.44871	12.4711	0.00476034	0.011831	DNA mismatch repair protein MutL	mutL	DNA metabolism	DNA replication, recombination, and repair
MA3802	-0.867341	2.51231	12.4671	0.0047651	0.0118341	Predicted protein		Unknown function
MA3019	0.782819	8.23668	12.4656	0.00476685	0.0118341	ssDNA-binding replication factor A, large subunit		DNA metabolism	DNA replication, recombination, and repair
MA3830	1.49277	1.45748	12.4286	0.00481075	0.0119365	predicted protein		Hypothetical proteins
MA0163a	0.885933	3.30652	12.383	0.00486562	0.012066	Membrane protein		Unknown function
MA4496	1.024	2.2546	12.3562	0.00489818	0.01214	Protein of unknown function DUF1673, Methanosarcina species (Pfam PF07895)		Unknown function
MA3930n	-0.781725	6.19921	12.3477	0.00490851	0.0121589	ABC-type Fe3+-hydroxamate transport system, periplasmic component		Transport and binding proteins	Cations and iron containing compounds
MA4579	0.966557	3.70993	12.3312	0.00492881	0.0122025	Peptidase M12B, propeptide (Pfam PF01562)		Protein fate	Degradation of proteins, peptides and glycopeptides
MA0302	-2.30177	7.61331	15.4438	0.00493798	0.0122184	oligopeptide ABC transporter, solute-binding protein	oppA	Transport and binding proteins	Amino acids, peptides and amines
MA2283	-1.04008	1.46968	12.3108	0.00495399	0.0122513	isochorismatase	rutB	Purines, pyrimidines, nucleosides, and nucleotides	Pyrimidine metabolism
MA2451	-0.764341	3.81807	12.2902	0.0049795	0.0123076	type I restriction enzyme, R subunit	hsdR	DNA metabolism	DNA replication, recombination, and repair
MA2134	0.915366	5.93506	12.2723	0.00500186	0.0123561	Predicted nuclease of the RNAse H fold, HicB family		Unknown function
MA1189a	1.05142	4.33792	12.2697	0.00500506	0.0123572	Hypothetical protein		Hypothetical proteins
MA0785	0.80386	9.52297	12.2335	0.00505059	0.0124627	proteophosphoglycan		Unknown function
MA3900	-0.680422	4.00876	12.225	0.00506144	0.0124827	nitrogenase associated protein E	nifE	Biosynthesis of cofactors, prosthetic groups, and carriers	molybdenum-iron cofactor biosynthesis
MA2610a	-1.40447	1.60058	12.2158	0.00507307	0.0125045	Hypothetical protein		Hypothetical proteins
MA2668a	1.29975	1.70367	12.2066	0.00508484	0.0125266	conserved hypothetical protein		Hypothetical proteins
MA2383	-0.872361	4.33125	12.1947	0.00509996	0.012557	glycosyltransferase (group I)		Unknown function
MA1857	0.740063	3.45853	12.1894	0.00510684	0.012567	Abhydrolase_1		Unknown function
MA3373	0.671712	6.42219	12.1769	0.00512287	0.0125996	dihydroxyacid dehydratase (EC 4.2.1.9)	ilvD	Amino acid biosynthesis	Pyruvate family
MA0538	-0.739498	6.50731	12.128	0.00518628	0.0127485	peptidase family protein U32		Protein fate	Degradation of proteins, peptides, and glycopeptides
MA0891	0.752566	3.22706	12.1147	0.00520365	0.0127842	phosphate uptake regulator, PhoU	phoU	Regulatory functions	Other
MA0090	-0.786538	7.21565	12.1065	0.00521439	0.0127991	phosphoserine-tRNA(Cys) ligase (EC 6.1.1.27)	pheRS	Amio acid biosynthesis	Serine family
MA4372	-1.02314	2.14746	12.1058	0.00521539	0.0127991	NADH-quinone oxidoreductase, subunit D		Energy metabolism	Electron transport
MA4682	-0.618919	7.00567	12.1035	0.00521839	0.0127994	metal-dependent phosphohydrolase		Unknown function
MA0763	-0.803845	6.86979	12.1003	0.0052226	0.0128028	P-loop containing nucleoside triphosphate hydrolases		Unknown function
MA4260b	-0.705057	6.16064	12.0979	0.00522581	0.0128037	CbiG protein, C-terminal	cbiG	Biosynthesis of cofactors, prosthetic groups, and carriers	Porphyrin
MA2335	0.720889	3.39007	12.0942	0.0052306	0.0128084	cell surface protein		Cell envelope	Surface structures
MA4181	0.792515	5.40452	12.0885	0.00523809	0.0128198	polysaccharide deacetylase		Cell envelope	Biosynthesis and degradation of surface polysaccharides and lipopolysaccharides
MA1963	-0.988212	5.8937	12.082	0.00524675	0.0128326	phosphoribosylformylglycinamidine synthase subunit I (EC 6.3.5.3)	purQ	Purines, pyrimidines, nucleosides, and nucleotides	Purine ribonucleotide biosynthesis
MA2200	0.664561	5.68915	12.0803	0.00524905	0.0128326	MoxR-related protein		Unknown function
MA2088	0.694523	4.31153	12.0678	0.00526561	0.0128661	TPR-domain containing protein		Unknown function
MA2746	-0.716462	5.03443	12.0531	0.00528512	0.0129043	transcriptional regulator, TetR family		Regulatory functions	DNA interactions
MA0411n	-0.688361	4.28088	12.0517	0.00528699	0.0129043	Protein of unknown function DUF3737		Unknown function
MA1688	1.13648	3.49131	12.048	0.00529199	0.0129095	predicted protein		Hypothetical proteins
MA3455	-0.858759	4.06355	12.0445	0.00529667	0.0129139	nickel ABC transporter, nickel/metallophore periplasmic binding protein	nikA	Transport and binding proteins	Cations and iron carrying compounds
MA3625	-0.797648	3.44956	12.0339	0.00531086	0.0129414	predicted protein		Hypothetical proteins
MA1485	-1.00794	5.11272	12.0306	0.0053154	0.0129455	ferredoxin		Energy metabolism	Electron transport
MA1190	-0.690386	6.85899	12.0028	0.00535285	0.0130296	glucan 1,4-alpha-glucosidase		Energy metabolism	Biosynthesis and degradation of polysaccharides
MA1653	-0.759349	5.32674	11.9986	0.00535856	0.0130364	Protein of unknown function DUF92		Unknown function
MA1453	0.767767	4.17395	11.9937	0.00536519	0.0130455	Membrane protein		Unknown function
MA2419	-1.56491	0.224504	11.9684	0.00539973	0.0131224	Hypothetical protein		Hypothetical proteins
MA3462	-0.8655	3.30923	11.9546	0.00541876	0.0131615	ABC-type dipeptide/oligopeptide/nickel transport system, permease component		Transport and binding proteins	dipeptide, oligopeptide transport
MA4389	0.85631	5.00161	11.9475	0.00542852	0.0131781	cobalamin biosynthesis protein	cobW	Biosynthesis of cofactors, prosthetic groups, and carriers	Heme, porphyrin, and cobalamin
MA2722	-0.653977	4.29439	11.9306	0.00545186	0.0132257	thiamine-phosphate diphosphorylase	thiE	Biosynthesis of cofactors, prosthetic groups, and carriers	Thiamine
MA4310	0.710194	4.34617	11.929	0.00545401	0.0132257	Quinonprotein alcohol dehydrogenase-like superfamily		Energy metabolism	Electron transport
MA1540	-0.685662	4.63177	11.9079	0.00548339	0.0132898	Cell surface protein		Cell envelope	Surface structures
MA2175	-0.798127	2.86964	11.8995	0.00549512	0.013311	membrane-bound galactosyl-transferase		Cell envelope	Biosynthesis and degradation of surface polysaccharides and lipopolysaccharides
MA1560	-1.85908	-0.468144	11.8949	0.00550167	0.0133197	Winged helix-turn-helix transcription repressor DNA-binding		Regulatory functions	DNA interactions
MA0708	-0.657982	6.83265	11.8744	0.00553041	0.013382	NurA domain		Unknown function
MA2463	-0.696243	4.39053	11.8652	0.00554339	0.0134062	ATP-grasp fold		Unknown function
MA0071	-0.853552	6.0615	11.8629	0.00554663	0.0134068	[Formate-C-acetyltransferase]-activating enzyme	pflA	Energy metabolism	Fermentation
MA1117	0.86121	3.95764	11.8311	0.00559182	0.0135088	cation efflux system protein	czcD	Transport and binding proteins	Cations and iron carrying compounds
MA1584	-0.626863	7.4687	11.8278	0.00559664	0.0135132	DNA gyrase subunit B (EC 5.99.1.3)	gyrB	DNA metabolism	DNA replication, recombination, and repair
MA0019	0.606056	7.0985	11.8162	0.00561323	0.0135459	methyl-accepting chemotaxis protein	mcp-2	Cellular processes	Chemotaxis
MA0377	0.642746	4.66884	11.7739	0.00567425	0.0136858	ABC-type lipoprotein export system, ATPase component		Transport and binding proteins	lipoprotein export
MA1636	-0.646983	6.59214	11.7718	0.0056773	0.0136859	homospermidine synthase (EC 2.5.1.44)	hss	Energy metabolism	Biosynthesis of secondary metabolites
MA0856	1.50703	4.46743	12.7194	0.00568478	0.0136965	Cobalamin (vitamin B12) biosynthesis CobW-like (Pfam PF02492)		Biosynthesis of cofactors, prosthetic groups, and carriers	Heme, porphyrin, and cobalamin
MA1280	-0.707193	6.26129	11.7527	0.00570518	0.0137383	phosphopantothenoylcysteine decarboxylase / phosphopantothenate--cysteine ligase	coaBC	Biosynthesis of cofactors, prosthetic groups, and carriers	Pantothenate and coenzyme A
MA4438	-0.831428	5.5344	11.7409	0.00572242	0.0137724	Membrane protein		Unknown function
MA0661	0.727634	5.98968	11.7222	0.00575002	0.0138315	Na+-transporting NADH:ubiquinone oxidoreductase, subunit 3	rnfG	Energy metabolism	Electron transport
MA2994	0.895943	4.06105	11.6809	0.00581135	0.0139523	Protein of unknown function DUF1016 (Pfam PF06250)		Unknown function
MA4222	-0.97017	3.24405	11.6806	0.00581191	0.0139523	cell surface protein		Cell envelope	Surface structures
MA0612	0.824825	4.46228	11.6803	0.0058123	0.0139523	Membrane protein		Unknown function
MA3096	-0.950089	2.3152	11.68	0.00581268	0.0139523	type IV secretion system protein	tadA2	Protein fate	Protein secretion and trafficking
MA4377	-0.690241	4.91442	11.671	0.00582624	0.0139774	sensory transduction histidine kinase		Regulatory functions	Small molecule interactions
MA0120	0.696077	7.97545	11.6471	0.00586212	0.0140559	Bacterial transferase hexapeptide repeat (Pfam PF00132)		Unknown function
MA0437	-0.77136	6.89606	11.6336	0.00588271	0.0140974	transposase		Mobile and extrachromosomal element functions	Transposons
MA0916	0.688659	8.30931	11.6299	0.00588826	0.0140974	SPFH domain, Band 7 family protein		Regulatory functions	Other
MA1971	0.859959	5.53724	11.6295	0.00588881	0.0140974	predicted protein		Unknown function
MA3736	0.749494	8.60468	11.6268	0.00589292	0.0140997	carboxymuconolactone decarboxylase	cmd	Unknown function
MA2190	-1.07012	1.89274	11.6163	0.00590893	0.0141295	[methyl-Co(III) methanol-specific corrinoid protein]:coenzyme M methyltransferase	mtaA	Energy metabolism	Methanogenesis; methanol
MA1689	0.669425	6.15987	11.6145	0.00591168	0.0141295	predicted protein		Unknown function
MA0465	0.73606	3.5314	11.6024	0.00593022	0.0141663	Rieske [2Fe-2S] iron-sulphur domain		Energy metabolism	Electron transport
MA1802	-0.661292	7.65499	11.5967	0.00593897	0.0141796	dihydroxyacid dehydratase (EC 4.2.1.9)	ilvD	Amino acid biosynthesis	Pyruvate family
MA1050n	-0.94242	2.54508	11.5928	0.00594487	0.0141862	transposase		Mobile and extrachromosomal element functions	Transposons
MA3706	-1.1878	5.30907	11.7342	0.00596851	0.0142307	non-canonical purine NTP pyrophosphatase, RdgB/HAM1 family	rdgB	DNA metabolism	DNA replication, recombination, and repair
MA2705	0.68983	4.65766	11.5766	0.00596988	0.0142307	Surface protein		Cell envelope	Surface structures
MA2294	0.634369	4.69389	11.5689	0.00598175	0.0142499	PAS/PAC sensor signal transduction histidine kinase (EC 2.7.13.3)		Regulatory functions	Small molecule interactions
MA2548	-0.998961	2.4799	11.5673	0.00598425	0.0142499	ABC transporter, ATP-binding protein		Transport and binding proteins	Amino acids, peptides and amines
MA0663	0.729171	5.61493	11.5632	0.00599064	0.0142575	Na+-transporting NADH:ubiquinone oxidoreductase, subunit 5	rnfA	Energy metabolism	Electron transport
MA4266	0.650652	5.67947	11.5523	0.00600752	0.0142841	TatD superfamily (Pfam PF01026)	tatD	DNA metabolism	DNA replication, recombination, and repair
MA1487	-1.63151	4.5003	12.4814	0.00600817	0.0142841	transcriptional regulator, TetR family	tetR	Regulatory functions	DNA interactions
MA2669	-0.727824	4.58788	11.5305	0.00604165	0.0143561	phosphoglycerate kinase (EC 2.7.2.3)	pgk	Energy metabolism	Glycolysis/gluconeogenesis
MA4311	-1.44053	0.608066	11.5168	0.00606312	0.0143995	Hypothetical protein		Hypothetical proteins
MA4545	0.828794	5.10389	11.5105	0.006073	0.0144154	Ribosomal L11 methyltransferase, PrmA (Pfam PF06325)		Protein synthesis	tRNA and rRNA base modification
MA3321	0.9854	4.57076	11.4589	0.00615499	0.0146023	Membrane protein		Unknown function
MA1151	0.660894	3.91228	11.4527	0.0061649	0.014618	glutamine amidotransferase (class I)		Unknown function
MA3117	-1.05834	1.95457	11.4323	0.00619777	0.0146882	Uncharacterised protein family UPF0228 (Pfam PF05727)		Unknown function
MA4306	-0.642447	7.84454	11.4087	0.00623591	0.0147682	Tetratricopeptide TPR-1 (Pfam PF00515)		Unknown function
MA1703	-0.984815	3.43297	11.4074	0.00623808	0.0147682	chloramphenicol O-acetyltransferase	catB	Cellular processes	Antibiotics resistance
MA1549	-0.995683	2.20171	11.3806	0.00628185	0.014864	Hypothetical protein		Hypothetical proteins
MA2459	-1.32241	1.59141	11.3728	0.00629462	0.0148863	Predicted protein		Unknown function
MA0850	0.622218	7.3046	11.3681	0.00630241	0.0148969	cell surface protein with PQQ domain		Cell envelope	Surface structures
MA1136	-0.766112	5.24803	11.3635	0.00631009	0.0149027	hydrogenase expression/formation protein HypE	hypE	Protein fate	Protein modification and repair
MA2338	-1.11759	1.79594	11.3626	0.00631149	0.0149027	ribosomal-protein-alanine N-acetyltransferase	rimI	Protein synthesis	Ribosomal proteins: synthesis and modification
MA4023	-0.903173	3.82701	11.3492	0.00633373	0.0149473	cobalamin biosynthesis protein	cbiM	Biosynthesis of cofactors, prosthetic groups, and carriers	Heme, porphyrin, and cobalamin
MA3666	0.831923	3.61131	11.3454	0.00634001	0.0149543	CRISPR-associated protein, Cas5t family	cas5t	Mobile and extrachromosomal element functions	CRISPR
MA3982	1.54826	2.546	11.444	0.00642608	0.0151494	Membrane protein		Unknown function
MA2266	0.796046	5.01936	11.2794	0.00645066	0.0151993	sensory transduction histidine kinase		Regulatory functions	Small molecule interactions
MA3546	-0.686916	5.98568	11.2617	0.00648061	0.0152546	cytidylyltransferase		Biosynthesis of cofactors, prosthetic groups, and carriers	coenzyme A biosynthesis
MA0691	0.969025	2.11397	11.2615	0.00648092	0.0152546	geranylgeranyl reductase		Biosynthesis of cofactors, prosthetic groups, and carriers	Other
MA0303	-1.92451	6.26587	13.0161	0.00653152	0.0153657	S-adenosyl-L-methionine-dependent methyltransferase		Unknown function
MA3084	-0.855748	3.50331	11.2196	0.00655282	0.0154077	Predicted protein		Unknown function
MA0831	0.787278	3.94	11.21	0.00656932	0.0154384	transposase		Mobile and extrachromosomal element functions	Transposons
MA0154	0.720173	4.34447	11.1729	0.0066339	0.015582	pyrrolysine biosynthesis protein PylB	pylB	Amino acid biosynthesis	Lysine biosynthesis
MA4513	-0.803772	6.36773	11.1637	0.00665003	0.0156118	radical SAM enzyme, TIGR01210 family		Unknown function
MA2272	-0.929148	6.13727	11.1599	0.00665683	0.0156196	ABC transporter, permease protein		Transport and binding proteins	Amino acids, peptides and amines
MA4593	0.855647	6.66439	11.1555	0.0066645	0.0156294	3-dehydroquinate dehydratase (EC 4.2.1.10)	aroD	Amino acid biosynthesis	Aromatic amino acid family
MA0834	0.716133	8.00489	11.1348	0.00670112	0.015705	formylmethanofuran dehydrogenase, subunit B (EC 1.2.99.5)	fwdB	Energy metabolism	Methanogenesis
MA3456	-0.990911	3.78125	11.1333	0.00670373	0.015705	nickel ABC transporter, ATP-binding protein	nikE	Transport and binding proteins	Amino acids, peptides, and amines
MA3824	-0.916273	3.39365	11.125	0.00671844	0.0157299	Predicted protein		Unknown function
MA3540	-1.62515	0.942481	11.1234	0.00672139	0.0157299	predicted protein		Hypothetical proteins
MA0301	-2.01391	4.68219	12.8438	0.00676778	0.0158303	oligopeptide ABC transporter, permease protein	oppB	Transport and binding proteins	Amino acids, peptides and amines
MA2638	1.32597	1.32739	11.0777	0.00680316	0.0158976	Membrane protein		Unknown function
MA4098	0.938155	4.00295	11.0774	0.00680367	0.0158976	Toprim domain protein		Unknown function
MA0883	-0.834288	5.61771	11.0399	0.00687179	0.0160485	extracellular solute-binding protein, family 5		Transport and binding proteins	Cations and iron containing compounds
MA1407	1.55079	6.33075	11.8792	0.00690347	0.0161141	predicted protein		Hypothetical proteins
MA3412a	0.964444	2.86327	11.0163	0.00691501	0.0161283	RelA family protein		Cellular processes	Toxin production and resistance
MA4484	1.10589	3.65687	11.0154	0.00691674	0.0161283	transcriptional regulator, ArsR family		Regulatory functions	DNA interactions
MA1609	-1.67792	1.5042	11.0063	0.00693338	0.0161537	Membrane protein		Unknown function
MA3724	-2.00879	0.334762	11.0056	0.00693482	0.0161537	Hypothetical protein		Hypothetical proteins
MA1343	0.765762	4.47503	10.9993	0.00694642	0.0161723	Membrane protein		Unknown function
MA1605	-0.64343	6.68409	10.9897	0.00696422	0.0162054	membrane alanine aminopeptidase	pepN	Protein fate	Degradation of proteins, peptides, and glycopeptides
MA0355	-1.84304	0.520055	10.9599	0.00701964	0.0163259	predicted protein		Hypothetical proteins
MA3324	-0.640837	6.52301	10.9507	0.00703693	0.0163576	Excinuclease ABC subunit C	uvrC	DNA metabolism	DNA replication, recombination, and repair
MA2943	-1.2697	1.83882	10.9453	0.00704714	0.0163728	Transposase, IS4-like (Pfam PF01609)		Mobile and extrachromosomal element functions	Transposons
MA1237	0.709333	6.41632	10.9427	0.00705209	0.0163759	molybdate ABC transporter, solute-binding protein	modA	Transport and binding proteins	Anions
MA0655	0.729103	7.23397	10.94	0.007057	0.0163788	Diadenylate cyclase (c-di-AMP synthetase), DisA_N domain		Regulatory functions	Small molecule interactions
MA4585	0.640497	5.99856	10.9226	0.00709005	0.016447	Proteinase inhibitor I42, chagasin		Protein fate	Degradation of proteins, peptides, and glycopeptides
MA1447	-0.788431	7.01275	10.9081	0.00711758	0.0165024	tRNA U54 and U55 pseudouridine synthase	pus1	Protein synthesis	tRNA and rRNA base modification
MA1904	0.603246	6.86098	10.8455	0.00723782	0.0167725	Quinonprotein		Energy metabolism	Electron transport
MA4592	0.878862	8.48363	10.8294	0.00726934	0.0168368	3-dehydroquinate synthase II		Amino acid biosynthesis	Aromatic amino acids
MA0299	-1.69404	3.53018	11.6431	0.00729857	0.0168941	oligopeptide ABC transporter, ATP-binding protein	oppD	Transport and binding proteins	Amino acids, peptides and amines
MA1319	0.823965	4.58994	10.8129	0.00730159	0.0168941	phosphatidyl-N-methylethanolamine N-methyltransferase (EC 2.1.1.71)/phosphatidylethanolamine N-methyltransferase (EC 2.1.1.17)	ubiE	Biosynthesis of cofactors, prosthetic groups	ubiquinone and other terpenoids
MA1769	0.793314	2.76833	10.8093	0.00730859	0.0169016	Domain of unknown function DUF1638 (Pfam PF07796)		Unknown function
MA1463	-0.857735	4.30362	10.805	0.00731716	0.0169127	sensory transduction histidine kinase		Regulatory functions	Small molecule interactions
MA2422	1.90194	2.52391	11.6262	0.00732792	0.0169289	superoxide dismutase	sodC	Cellular processes	Detoxification
MA1668	0.693608	6.41434	10.7921	0.00734244	0.0169537	lipoprotein releasing system, ATP-binding protein	lolD	Protein fate	Protein and peptide secretion and trafficking
MA1378	0.692241	7.0239	10.7853	0.00735599	0.0169762	shikimate kinase (EC 2.7.1.71)	aroL	Amino acid biosynthesis	Aromatic amino acid family
MA1695	-1.17411	2.21388	10.7635	0.00739925	0.0170589	Hypothetical protein		Hypothetical proteins
MA1743	-1.28412	3.46941	10.9017	0.00739941	0.0170589	DUF2117 domain protein		Unknown function
MA2570	-0.621915	4.11827	10.7502	0.00742577	0.017104	GTP-binding protein EngB required for normal cell division	engB	Cellular processes	Cell division
MA1334	1.1615	4.06194	10.8702	0.00742661	0.017104	phosphoglycerate dehydrogenase	serA	Amino acid biosynthesis	Serine family
MA3031	-0.902312	4.45722	10.747	0.00743232	0.0171084	RNAse Z (EC 3.1.26.11)	rnz	Transcription	RNA processing
MA0021	-0.727746	3.15232	10.7329	0.00746065	0.0171648	H+/gluconate symporter or related permease		Transport and binding proteins	Other
MA3658	-0.76965	4.94021	10.7078	0.00751138	0.0172727	iron-sulfur flavoprotein	isf-16	Energy metabolism	Electron transport
MA3959	0.757977	3.60871	10.698	0.00753133	0.0173097	ABC-type antimicrobial peptide transport system, permease component		Transport and binding proteins	antimicrobial peptides
MA0261	-0.923333	4.63274	10.6714	0.00758564	0.0174256	thiamine biosynthesis protein	thiC	Biosynthesis of cofactors, prosthetic groups, and carriers	Thiamine
MA0187	-1.06603	2.52278	10.649	0.00763184	0.0175181	molybdopterin adenylyltransferase (EC 2.7.7.75)	moaB	Biosynthesis of cofactors, prosthetic groups, and carriers	molybdopterin
MA4525	-0.689452	4.43245	10.6465	0.0076371	0.0175181	carbon-nitrogen hydrolase		Unknown function
MA2287a	1.22627	0.657396	10.6462	0.0076376	0.0175181	acetyltransferase		Unknown function
MA1563	1.09986	5.00571	10.7507	0.00770117	0.0176549	Membrane protein		Unknown function
MA3002	-0.87105	2.21006	10.6129	0.00770693	0.0176575	PGF-pre-PGF domain		Unknown function
MA3357	1.39967	5.91141	11.4131	0.00771015	0.0176575	iron(III) ABC transporter, ATP-binding protein	fecE	Transport and binding proteins	Cations and iron carrying compounds
MA4033	-0.758529	3.81981	10.5859	0.0077637	0.017771	Surface protein with lactonase domain		Cell envelope	Surface structures
MA2061	0.998187	2.56207	10.5824	0.00777124	0.0177792	Membrane protein		Unknown function
MA3705	-0.71265	6.55388	10.5293	0.00788442	0.0180244	O-sialoglycoprotein endopeptidase (EC 3.4.24.57)	gcp	Protein fate	Degradation of proteins, peptides, and glycopeptides
MA2499	0.773188	2.91267	10.5284	0.00788643	0.0180244	Predicted transcriptional regulator, contains HTH domain		Regulatory functions	DNA interactions
MA1486	-1.46418	5.37173	11.3094	0.00790517	0.018058	Uncharacterized Fe-S cluster-containing enzyme, radical SAM superfamily		Energy metabolism	Electron transport
MA2113	-0.726634	6.07829	10.5167	0.00791155	0.0180634	Hypothetical protein		Hypothetical proteins
MA0224	0.680755	3.72258	10.5123	0.00792104	0.0180759	DUF1628 domain pilin-like protein		Cell motility	Pili
MA1510	-0.584397	6.49464	10.5087	0.00792882	0.0180845	Surface protein		Cell envelope	Surface structures
MA0425	0.803355	3.6594	10.4914	0.00796652	0.0181612	NHL repeat membrane protein		Unknown function
MA2359	-0.803432	3.84893	10.4866	0.00797682	0.0181755	DNA helicase II / ATP-dependent DNA helicase	uvrB	DNA metabolism	DNA replication, recombination, and repair
MA1053	-0.805564	5.71284	10.469	0.00801528	0.0182539	polysaccharide biosynthesis protein		Cell envelope	Biosynthesis and degradation of surface polysaccharides and lipopolysaccharides
MA0664	0.652816	7.53851	10.4667	0.00802036	0.0182562	Na+-transporting NADH:ubiquinone oxidoreductase, subunit 6 (predicted alternative beta subunit)	rnfB	Energy metabolism	Electron transport
MA1868	0.918367	5.31642	10.4427	0.00807333	0.0183674	Winged helix-turn-helix transcription repressor DNA-binding		Regulatory functions	DNA interactions
MA1042a	-1.5709	1.27885	10.4178	0.00812856	0.0184837	Hypothetical protein		Hypothetical proteins
MA2853	0.835787	2.80578	10.4104	0.00814525	0.0185123	Heat shock protein HslJ		Cellular processes	Stress response
MA3764	-0.744428	5.24483	10.4068	0.00815318	0.018521	polysaccharide biosynthesis protein		Energy metabolism	Biosynthesis and degradation of polysaccharides
MA4662	-0.852241	2.73023	10.4046	0.00815814	0.0185229	transposase		Mobile and extrachromosomal element functions	Transposons
MA1476	-0.650953	5.78357	10.3863	0.00819934	0.018607	Membrane protein		Unknown function
MA3475	1.20137	0.921909	10.3734	0.00822829	0.0186633	Transcriptional regulator HTH-type, FeoC (Pfam PF09012)	feoC	Regulatory functions	DNA interactions
MA4324	-1.46352	0.575108	10.3649	0.00824773	0.0186979	Peptidase M3A/M3B (Pfam PF01432)		Protein fate	Degradation of proteins, peptides, and glycopeptides
MA3355a	-1.21401	1.23805	10.3516	0.00827798	0.018757	transposase		Mobile and extrachromosomal element functions	Transposons
MA3811	-1.39784	0.444241	10.3494	0.00828283	0.0187586	Membrane associated proteins		Unknown function
MA4214	0.881902	2.64429	10.3317	0.00832351	0.0188318	tspO tryptophan-rich sensory protein	tspO	Regulatory functions	Small molecule interactions
MA1464	-0.783395	5.28782	10.3316	0.00832354	0.0188318	Hypothetical protein		Hypothetical proteins
MA4010	0.776318	6.64076	10.3172	0.00835684	0.0188911	UbiA prenyltransferase family protein	ubiA	Biosynthesis of cofactors, prosthetic groups, and carriers	Ubiquinone and other terpenoids
MA0949	-1.06635	8.47058	10.4287	0.0083582	0.0188911	SSU ribosomal protein S15P	rpsO	Protein synthesis	Ribosomal proteins
MA3998	-0.56443	8.39034	10.2859	0.00842941	0.0190425	methyl coenzyme M reductase system, component A2	atwA	Energy metabolism	Methanogenesis
MA1762	0.746317	7.38192	10.2821	0.00843823	0.0190528	cell surface protein with PQQ domain		Cell envelope	Surface structures
MA4161	0.647249	5.83341	10.2781	0.00844748	0.0190641	hydrogenase expression/formation regulatory protein	hypF	Protein fate	Protein modification and repair
MA3997	-0.640973	8.336	10.2656	0.0084768	0.0191207	putative methanogenesis marker protein 3		Unknown function
MA0634	-1.07167	2.58238	10.2615	0.00848634	0.0191326	Membrane Protein of unknown function DUF165		Unknown function
MA2697	-0.866187	2.36556	10.249	0.00851576	0.0191893	MULE transposase domain		Mobile and extrachromosomal elements
MA2177	-0.987868	2.41113	10.2441	0.0085273	0.0192057	Membrane protein		Unknown function
MA3622	-0.59714	5.07329	10.2266	0.00856883	0.0192895	GTP-binding protein HflX (EC 3.1.5.-)	hflX	Protein synthesis	Ribosomal proteins: synthesis and modification
MA3555	1.01876	1.63418	10.2106	0.00860692	0.0193588	Uncharacterized membrane protein YqaA, SNARE-associated domain		Unknown function
MA4332	-0.636052	4.4001	10.21	0.00860824	0.0193588	condensin subunit ScpB	scpB	Cellular processes	Cell division
MA4494	1.20797	2.03347	10.2076	0.00861412	0.0193624	Protein of unknown function DUF1673, Methanosarcina species (Pfam PF07895)		Unknown function
[truncated: 373 more rows]

## Sheet: Supplementary Table S1B
Supplementary Table S1B. The number of growth related genes that were more highly expressed in Methanosarcina acetivorans cells grown with methanol as the electron donor and AQDS as the electron acceptor in the presence of BES (experimental condition) or in M. acetivorans cells grown via methylotrophic methanogenesis (control condition). These results are a summary of data presented in more detai…
Growth rate related category	AQDS-respiring cells	methylotrophic methanogenesis
Amino acid biosynthesis	21	49
Protein synthesis	14	140
Purines, pyrimidines, nucleosides, and nucleotides	11	27
Transcription	9	30
Total growth related genes	55	246
